# Supplementary material for: Hotspots of human mutation point to clonal expansions in spermatogonia
Source: medRxiv. 2025 Aug 15:2025.01.03.25319979. Preprint. [Version 3] doi: 10.1101/2025.01.03.25319979 (PMC12204251; doi:10.1101/2025.01.03.25319979)
Supplement: Supplement 2 [file media-2.xlsx]

## Sheet: README
Table	Description
Suppl. Tab. S1	Observed and expected de novo mutation counts in the NDD cohort per Roulette mutation rate bin, as shown in Figure 1c of the main text. Includes raw and rescaled Roulette values (rescaled to match observed synonymous variant counts) and the number of synonymous sites per bin. “Observed error” refers to deviation from the x=y line.
Suppl. Tab. S2	Negative log-likelihood (nLL) and Akaike Information Criterion (AIC) values for four probabilistic models fitted to LoF variant count data across different gene sets. Lower AIC values indicate better relative fit. Model 1 assumes fixed cohort proportions; Model 2 allows variable cohort proportions; Models 3 and 4 use Dirichlet-multinomial likelihoods, with or without variable cohort proportions. …
Suppl. Tab. S3	List of genes associated with clonal hematopoietic expansion, as reported in Bernstein et al., 2024 (Ref. 3 in the main text).
Suppl. Tab. S4	Observed counts of de novo LoF variants per gene in the healthy control cohort, with corresponding Poisson expectations (LoF mutational targets) and P-values from Poisson tests.
Suppl. Tab. S5	Same as S4, but for the NDD cohort.
Suppl. Tab. S6	Summary of phenotypic consequences linked to candidate CES genes identified in this study.
Suppl. Tab. S7	Same as S4, but for the joint ASD + NDD cohort.
Suppl. Tab. S8	Prior and posterior estimates of s_het for each gene generated by the GeneBayes method.
Suppl. Tab. S9	Same as S4, but for the encephalopathic epilepsy (EE) cohort.
Suppl. Tab. S10	Same as S4, but for the congenital heart disease (CHD) cohort.
Suppl. Tab. S11	Gain-of-function (GoF) mutations passing a 20% FDR threshold, as reported in Figure 1e. Includes AlphaMissense scores, variant counts, and Noonan/Noonan-like gene or variant annotations.
Suppl. Tab. S12	Results of g:Profiler gene set enrichment analysis for the GoF gene set.
Suppl. Tab. S13	Summary of major signaling pathway associations for the identified CES drivers.
Suppl. Tab. S14	List of all genes processed in the study.
Suppl. Tab. S15	g:Profiler enrichment results for all CES driver genes identified.
Suppl. Tab. S16	g:Profiler enrichment results for CES drivers from the LoF-1 gene set.
Suppl. Tab. S17	g:Profiler enrichment results for CES drivers from the LoF-2 gene set.
Suppl. Tab. S18	g:Profiler enrichment results for CES drivers from the combined LoF-1 and LoF-2 gene sets.
Suppl. Tab. S19	Genes identified as CES candidates based on LoF polymorphism in gnomAD v4. Includes quantities defined in Methods-9 for each gene.
Suppl. Tab. S20	Comprehensive list of known CES genes and CES candidates identified in this study.

## Sheet: Suppl. Table S1
Roullete_Rescaled	Mut/Sites	Roullete	mutations	sites	observed_error
0.009585	0.007857	3.219	18	2291	0.004091
0.008942	0.006826	2.996	48	7032	0.002255
0.008413	0.009079	2.813	133	14649	0.001516
0.007967	0.007652	2.659	152	19865	0.001267
0.007581	0.006935	2.526	146	21054	0.0012
0.007239	0.00637	2.408	176	27629	0.001024
0.006933	0.006962	2.303	207	29731	0.000966
0.006653	0.007098	2.207	204	28741	0.000962
0.006399	0.006746	2.12	229	33948	0.000868
0.006166	0.005738	2.04	169	29453	0.000915
0.005949	0.006359	1.966	170	26735	0.000943
0.005747	0.005408	1.897	129	23853	0.000982
0.005559	0.00549	1.833	121	22039	0.001005
0.00538	0.005218	1.772	104	19930	0.001039
0.005213	0.005072	1.715	97	19123	0.001044
0.005054	0.005275	1.661	81	15354	0.001147
0.004901	0.005191	1.609	79	15218	0.001135
0.004759	0.005317	1.561	57	10720	0.001333
0.004621	0.004553	1.514	43	9445	0.001399
0.004491	0.004191	1.47	43	10260	0.001323
0.004364	0.00383	1.427	26	6789	0.001603
0.004242	0.005822	1.386	40	6871	0.001572
0.004127	0.004172	1.347	28	6712	0.001568
0.004014	0.003207	1.309	17	5301	0.00174
0.003907	0.005368	1.273	30	5589	0.001672
0.003803	0.004136	1.238	18	4352	0.00187
0.003702	0.003026	1.204	13	4296	0.001857
0.003509	0.003667	1.139	11	3000	0.002163
0.003419	0.0033	1.109	10	3030	0.002125
0.001515	0.001318	0.478	9	6827	0.000942
0.001371	0.001565	0.431	12	7668	0.000846
0.001275	0.001584	0.4	15	9471	0.000734
0.001232	0.001217	0.386	12	9857	0.000707
0.001186	0.001025	0.371	15	14631	0.000569
0.001142	0.001276	0.357	20	15670	0.00054
0.001096	0.001242	0.342	25	20125	0.000467
0.001056	0.001048	0.329	21	20045	0.000459
0.001012	0.001013	0.315	24	23697	0.000413
0.000969	0.001053	0.301	29	27543	0.000375
0.000928	0.00102	0.288	34	33324	0.000334
0.000884	0.000995	0.274	40	40185	0.000297
0.000844	0.000954	0.261	46	48216	0.000265
0.000803	0.000924	0.248	59	63864	0.000224
0.000765	0.000973	0.236	77	79110	0.000197
0.000725	0.000811	0.223	81	99858	0.00017
0.000687	0.0008	0.211	105	131328	0.000145
0.000646	0.000518	0.198	90	173743	0.000122
0.000608	0.000682	0.186	163	238875	0.000101
0.00057	0.000589	0.174	190	322663	8.41e-05
0.000535	0.000586	0.163	250	426923	7.08e-05
0.000497	0.000519	0.151	287	553299	5.99e-05
0.000459	0.000434	0.139	303	697678	5.13e-05
0.000424	0.000446	0.128	362	811342	4.57e-05
0.000388	0.000379	0.117	346	912985	4.12e-05
0.00035	0.000331	0.105	335	1012912	3.72e-05
0.000314	0.00033	0.094	352	1065509	3.43e-05
0.000279	0.000249	0.083	269	1079269	3.21e-05
0.000246	0.000237	0.073	266	1121930	2.96e-05
0.00021	0.000202	0.062	238	1177129	2.67e-05
0.000174	0.000189	0.051	226	1193194	2.41e-05
0.000141	0.00013	0.041	190	1461764	1.96e-05
0.000104	9.86e-05	0.03	222	2250838	1.36e-05
7.03e-05	6.78e-05	0.02	210	3099368	9.53e-06
4.64e-05	5.25e-05	0.013	48	914382	1.42e-05

## Sheet: Suppl. Table S2
# Negative log-likelihood (nLL) and Akaike Information Criterion (AIC) values for four probabilistic models fitted to LoF count data across different gene sets. Lower AIC values indicate better relative model fit. Model 1 assumes a fixed probability per cohort, Model 2 includes a free parameter for cohort proportions, Models 3 and 4 use a Dirichlet-Multinomial likelihood with or without this free…
Gene Set	Model	nLL	AIC	ΔAIC1	ΔAIC2	ΔAIC3
Non-CES	Model 1: fixed p	1659.05	3318.1	0.50746	0.815695	2.38358
Non-CES	Model 2: random p	1657.3	3318.6
Non-CES	Model 3: DirMult fixed p	1658.46	3318.91
Non-CES	Model 4: DirMult random p	1657.24	3320.48
LoF-1	Model 1: fixed p	19.7624	39.5248	0.40406	2.05708	2.68361
LoF-1	Model 2: random p	17.9644	39.9289
LoF-1	Model 3: DirMult fixed p	19.791	41.5819
LoF-1	Model 4: DirMult random p	18.1042	42.2084
LoF-2	Model 1: fixed p	32.3546	64.7091	4	2.01713	4.79449
LoF-2	Model 2: random p	32.3546	68.7091
LoF-2	Model 3: DirMult fixed p	32.3631	66.7263
LoF-2	Model 4: DirMult random p	31.7518	69.5036
All LoF	Model 1: fixed p	52.117	104.234	3.046	2.11247	5.50564
All LoF	Model 2: random p	51.64	107.28
All LoF	Model 3: DirMult fixed p	52.1732	106.346
All LoF	Model 4: DirMult random p	51.8698	109.74

## Sheet: Suppl. Tab. S3
Chip Genes operating thought LoFs from https://www.nature.com/articles/s41588-024-01755-1#MOESM4
SH2B3
SRCAP
CHEK2
SIK3
ZNF234
BAX
CCDC115
DNMT3A
TET2
ASXL1
PPM1D
BRCC3
KDM6A
PHIP

## Sheet: Suppl. Table S4
ensembl_gene_id	gene_name	P_val	poisson_lambda	count	ratio	adjusted_p_values
ENSG00000284922	LRTOMT	8.26e-05	0.012909	2	154.926	0.751665
ENSG00000117139	KDM5B	8.45e-05	0.081374	3	36.8668	0.751665
ENSG00000127527	EPS15L1	0.000633	0.03601	2	55.5397	1
ENSG00000104450	SPAG1	0.000273	0.023563	2	84.8796	1
ENSG00000174175	SELP	0.000413	0.029024	2	68.9082	1
ENSG00000151445	VIPAS39	0.000628	0.035854	2	55.7822	1
ENSG00000130270	ATP8B3	0.00066	0.036768	2	54.3945	1
ENSG00000162704	ARPC5	0.003423	0.003429	1	291.664	1
ENSG00000150672	DLG2	0.002203	0.067886	2	29.4612	1
ENSG00000070159	PTPN3	0.001267	0.051208	2	39.0564	1
ENSG00000101182	PSMA7	0.010082	0.010133	1	98.6866	1
ENSG00000166407	LMO1	0.005143	0.005157	1	193.922	1
ENSG00000196787	H2AC11	0.0014	0.001401	1	713.667	1
ENSG00000183508	TENT5C	0.005337	0.005352	1	186.859	1
ENSG00000145703	IQGAP2	0.001734	0.060085	2	33.2863	1
ENSG00000132010	ZNF20	0.003793	0.0038	1	263.158	1
ENSG00000104888	SLC17A7	0.012736	0.012817	1	78.0193	1
ENSG00000250067	YJEFN3	0.003994	0.004002	1	249.886	1
ENSG00000079257	LXN	0.004202	0.004211	1	237.499	1
ENSG00000196712	NF1	0.004461	0.097564	2	20.4994	1
ENSG00000113657	DPYSL3	0.01502	0.015134	1	66.0763	1
ENSG00000168264	IRF2BP2	0.007881	0.007912	1	126.385	1
ENSG00000171102	OBP2B	0.002314	0.002317	1	431.652	1
ENSG00000132570	PCBD2	0.005989	0.006007	1	166.474	1
ENSG00000173418	NAA20	0.00651	0.006531	1	153.114	1
ENSG00000106992	AK1	0.006737	0.00676	1	147.935	1
ENSG00000261701	HPR	0.00311	0.003115	1	321.054	1
ENSG00000106546	AHR	0.02465	0.024959	1	40.0663	1
ENSG00000144579	CTDSP1	0.012385	0.012463	1	80.2387	1
ENSG00000175073	VCPIP1	0.026311	0.026663	1	37.5052	1
ENSG00000189167	ZAR1L	0.008848	0.008887	1	112.525	1
ENSG00000133884	DPF2	0.028062	0.028463	1	35.1331	1
ENSG00000125450	NUP85	0.030059	0.03052	1	32.7657	1
ENSG00000187905	LRRC74B	0.009533	0.009579	1	104.394	1
ENSG00000197451	HNRNPAB	0.015733	0.015858	1	63.058	1
ENSG00000164305	CASP3	0.010124	0.010175	1	98.2773	1
ENSG00000142864	SERBP1	0.015844	0.015971	1	62.6126	1
ENSG00000180219	FAM71C	0.00575	0.005767	1	173.407	1
ENSG00000204604	ZNF468	0.004536	0.004547	1	219.942	1
ENSG00000185264	TEX33	0.010385	0.010439	1	95.7922	1
ENSG00000171204	TMEM126B	0.004652	0.004663	1	214.441	1
ENSG00000275111	ZNF2	0.00601	0.006028	1	165.902	1
ENSG00000170871	KIAA0232	0.035788	0.036444	1	27.4395	1
ENSG00000163104	SMARCAD1	0.037052	0.037756	1	26.4858	1
ENSG00000092847	AGO1	0.03775	0.038481	1	25.9867	1
ENSG00000109606	DHX15	0.037921	0.038659	1	25.8671	1
ENSG00000141551	CSNK1D	0.012255	0.012331	1	81.0976	1
ENSG00000213366	GSTM2	0.005225	0.005239	1	190.883	1
ENSG00000160299	PCNT	0.006276	0.116445	2	17.1755	1
ENSG00000113448	PDE4D	0.039688	0.040497	1	24.6932	1
ENSG00000215421	ZNF407	0.039868	0.040684	1	24.5795	1
ENSG00000158321	AUTS2	0.039905	0.040723	1	24.5559	1
ENSG00000172992	DCAKD	0.007027	0.007051	1	141.817	1
ENSG00000176049	JAKMIP2	0.040802	0.041658	1	24.005	1
ENSG00000177058	SLC38A9	0.013329	0.013418	1	74.5257	1
ENSG00000146013	GFRA3	0.01369	0.013784	1	72.5467	1
ENSG00000062725	APPBP2	0.021553	0.021789	1	45.8955	1
ENSG00000153250	RBMS1	0.013821	0.013917	1	71.8547	1
ENSG00000172046	USP19	0.0444	0.045416	1	22.0187	1
ENSG00000158315	RHBDL2	0.00793	0.007961	1	125.606	1
ENSG00000178567	EPM2AIP1	0.014586	0.014694	1	68.0571	1
ENSG00000169599	NFU1	0.00746	0.007488	1	133.548	1
ENSG00000161642	ZNF385A	0.015574	0.015697	1	63.7085	1
ENSG00000089327	FXYD5	0.008595	0.008632	1	115.846	1
ENSG00000196678	ERI2	0.015736	0.015861	1	63.0458	1
ENSG00000141580	WDR45B	0.016442	0.016578	1	60.3202	1
ENSG00000148082	SHC3	0.01657	0.016709	1	59.8492	1
ENSG00000106211	HSPB1	0.007277	0.007304	1	136.915	1
ENSG00000148737	TCF7L2	0.026911	0.02728	1	36.657	1
ENSG00000257923	CUX1	0.055362	0.056953	1	17.5583	1
ENSG00000131042	LILRB2	0.007958	0.00799	1	125.159	1
ENSG00000141367	CLTC	0.057261	0.058965	1	16.9591	1
ENSG00000070731	ST6GALNAC2	0.007814	0.007845	1	127.473	1
ENSG00000258724	PINX1	0.008351	0.008387	1	119.238	1
ENSG00000129315	CCNT1	0.018763	0.018941	1	52.7957	1
ENSG00000128918	ALDH1A2	0.019383	0.019573	1	51.0902	1
ENSG00000100347	SAMM50	0.018818	0.018997	1	52.64	1
ENSG00000132677	RHBG	0.008532	0.008568	1	116.708	1
ENSG00000188783	PRELP	0.009984	0.010034	1	99.6602	1
ENSG00000175581	MRPL48	0.010791	0.01085	1	92.1675	1
ENSG00000124535	WRNIP1	0.020052	0.020256	1	49.3676	1
ENSG00000081277	PKP1	0.02058	0.020795	1	48.0887	1
ENSG00000110243	APOA5	0.008921	0.008961	1	111.591	1
ENSG00000171988	JMJD1C	0.065733	0.067993	1	14.7075	1
ENSG00000135298	ADGRB3	0.066006	0.068286	1	14.6443	1
ENSG00000047188	YTHDC2	0.066297	0.068597	1	14.578	1
ENSG00000079819	EPB41L2	0.032888	0.033441	1	29.9033	1
ENSG00000154710	RABGEF1	0.020328	0.020537	1	48.6925	1
ENSG00000143418	CERS2	0.021283	0.021513	1	46.4832	1
ENSG00000187003	ACTL7A	0.009597	0.009644	1	103.697	1
ENSG00000152969	JAKMIP1	0.034182	0.034779	1	28.7527	1
ENSG00000061455	PRDM6	0.021611	0.021848	1	45.7714	1
ENSG00000167881	SRP68	0.022784	0.023047	1	43.3894	1
ENSG00000053702	NRIP2	0.009792	0.00984	1	101.626	1
ENSG00000084070	SMAP2	0.023032	0.023302	1	42.915	1
ENSG00000078618	NRDC	0.036371	0.037048	1	26.9916	1
ENSG00000121440	PDZRN3	0.023983	0.024276	1	41.1935	1
ENSG00000074047	GLI2	0.024195	0.024492	1	40.8295	1
ENSG00000144681	STAC	0.013775	0.013871	1	72.0932	1
ENSG00000166342	NETO1	0.024677	0.024986	1	40.022	1
ENSG00000134480	CCNH	0.01122	0.011283	1	88.626	1
ENSG00000149182	ARFGAP2	0.025532	0.025863	1	38.6647	1
ENSG00000163362	INAVA	0.012958	0.013043	1	76.6698	1
ENSG00000123146	ADGRE5	0.014532	0.014639	1	68.3104	1
ENSG00000182264	IZUMO1	0.013064	0.01315	1	76.0435	1
ENSG00000111674	ENO2	0.0143	0.014403	1	69.4276	1
ENSG00000145979	TBC1D7	0.011907	0.011979	1	83.4822	1
ENSG00000100554	ATP6V1D	0.015044	0.015159	1	65.9693	1
ENSG00000178467	P4HTM	0.015162	0.015278	1	65.4524	1
ENSG00000033627	ATP6V0A1	0.042854	0.043799	1	22.8316	1
ENSG00000137936	BCAR3	0.027591	0.027979	1	35.7411	1
ENSG00000167323	STIM1	0.027446	0.02783	1	35.9323	1
ENSG00000089094	KDM2B	0.043323	0.044289	1	22.5788	1
ENSG00000105419	MEIS3	0.014206	0.014308	1	69.8893	1
ENSG00000104228	TRIM35	0.015891	0.016019	1	62.4267	1
ENSG00000088035	ALG6	0.016249	0.016383	1	61.0406	1
ENSG00000144741	SLC25A26	0.014762	0.014872	1	67.2424	1
ENSG00000101194	SLC17A9	0.013248	0.013337	1	74.9802	1
ENSG00000198732	SMOC1	0.015291	0.015409	1	64.8982	1
ENSG00000119686	FLVCR2	0.015332	0.015451	1	64.721	1
ENSG00000121892	PDS5A	0.048082	0.049276	1	20.2936	1
ENSG00000137413	TAF8	0.013377	0.013467	1	74.2539	1
ENSG00000172264	MACROD2	0.017567	0.017723	1	56.4235	1
ENSG00000135119	RNFT2	0.017063	0.01721	1	58.1066	1
ENSG00000135828	RNASEL	0.015795	0.015921	1	62.8088	1
ENSG00000138115	CYP2C8	0.0135	0.013592	1	73.5706	1
ENSG00000138744	NAAA	0.016319	0.016454	1	60.7759	1
ENSG00000135443	KRT85	0.017841	0.018002	1	55.5504	1
ENSG00000012124	CD22	0.032785	0.033334	1	29.999	1
ENSG00000170011	MYRIP	0.03374	0.034323	1	29.1351	1
ENSG00000055483	USP36	0.034173	0.034771	1	28.7596	1
ENSG00000145321	GC	0.017258	0.017408	1	57.4432	1
ENSG00000166024	R3HCC1L	0.017333	0.017485	1	57.1911	1
ENSG00000103429	BFAR	0.015638	0.015762	1	63.4448	1
ENSG00000081014	AP4E1	0.035243	0.035879	1	27.8714	1
ENSG00000167395	ZNF646	0.035867	0.036526	1	27.3778	1
ENSG00000049656	CLPTM1L	0.019577	0.019771	1	50.5786	1
ENSG00000163138	PACRGL	0.015311	0.015429	1	64.8111	1
ENSG00000278139	P3R3URF-PIK3R3	0.018266	0.018434	1	54.2462	1
ENSG00000111696	NT5DC3	0.019821	0.02002	1	49.9504	1
ENSG00000136478	TEX2	0.037649	0.038376	1	26.0579	1
ENSG00000101425	BPI	0.017141	0.01729	1	57.8384	1
ENSG00000196497	IPO4	0.037129	0.037836	1	26.43	1
ENSG00000119912	IDE	0.038677	0.039445	1	25.3518	1
ENSG00000168427	KLHL30	0.017566	0.017722	1	56.4259	1
ENSG00000038427	VCAN	0.061848	0.063843	1	15.6633	1
ENSG00000075856	SART3	0.039312	0.040106	1	24.9341	1
ENSG00000176974	SHMT1	0.017116	0.017264	1	57.9232	1
ENSG00000130177	CDC16	0.021678	0.021917	1	45.6271	1
ENSG00000150990	DHX37	0.039556	0.04036	1	24.7772	1
ENSG00000145362	ANK2	0.128168	0.137158	1	7.29084	1
ENSG00000174891	RSRC1	0.020562	0.020776	1	48.1314	1
ENSG00000179104	TMTC2	0.022243	0.022495	1	44.4551	1
ENSG00000095713	CRTAC1	0.023062	0.023333	1	42.8585	1
ENSG00000179761	PIPOX	0.0184	0.018572	1	53.845	1
ENSG00000090661	CERS4	0.017752	0.017912	1	55.8288	1
ENSG00000047315	POLR2B	0.041001	0.041865	1	23.8862	1
ENSG00000164828	SUN1	0.041692	0.042586	1	23.482	1
ENSG00000131473	ACLY	0.0415	0.042386	1	23.5929	1
ENSG00000014257	ACP3	0.017746	0.017905	1	55.8504	1
ENSG00000173809	TDRD12	0.041214	0.042087	1	23.7603	1
ENSG00000147874	HAUS6	0.021699	0.021938	1	45.5825	1
ENSG00000115866	DARS1	0.023476	0.023756	1	42.0943	1
ENSG00000084444	FAM234B	0.023481	0.023761	1	42.0862	1
ENSG00000185238	PRMT3	0.019284	0.019472	1	51.3559	1
ENSG00000115648	MLPH	0.024548	0.024854	1	40.2345	1
ENSG00000135049	AGTPBP1	0.04377	0.044757	1	22.343	1
ENSG00000146830	GIGYF1	0.043895	0.044888	1	22.2777	1
ENSG00000036054	TBC1D23	0.024115	0.024411	1	40.9656	1
ENSG00000139192	TAPBPL	0.019182	0.019368	1	51.6306	1
ENSG00000064419	TNPO3	0.045605	0.046677	1	21.4236	1
ENSG00000074966	TXK	0.023038	0.023308	1	42.9037	1
ENSG00000120820	GLT8D2	0.019393	0.019583	1	51.0641	1
ENSG00000170836	PPM1D	0.025914	0.026255	1	38.0873	1
ENSG00000131018	SYNE1	0.045083	0.335249	2	5.96572	1
ENSG00000101752	MIB1	0.045597	0.046669	1	21.4275	1
ENSG00000109072	VTN	0.021259	0.021489	1	46.5363	1
ENSG00000167634	NLRP7	0.020752	0.020971	1	47.6858	1
ENSG00000161036	LRWD1	0.021217	0.021446	1	46.6296	1
ENSG00000185100	ADSS1	0.021278	0.021508	1	46.4948	1
ENSG00000082397	EPB41L3	0.049797	0.05108	1	19.5772	1
ENSG00000111834	RSPH4A	0.022287	0.022539	1	44.3673	1
ENSG00000158560	DYNC1I1	0.027243	0.027621	1	36.2038	1
ENSG00000139151	PLCZ1	0.025458	0.025787	1	38.7786	1
ENSG00000198862	LTN1	0.052482	0.053909	1	18.5497	1
ENSG00000165905	LARGE2	0.022673	0.022934	1	43.6043	1
ENSG00000111877	MCM9	0.023093	0.023364	1	42.8008	1
ENSG00000168619	ADAM18	0.023389	0.023666	1	42.254	1
ENSG00000188649	CC2D2B	0.053702	0.055198	1	18.1165	1
ENSG00000142186	SCYL1	0.031592	0.032101	1	31.1514	1
ENSG00000115841	RMDN2	0.023983	0.024275	1	41.1948	1
ENSG00000159314	ARHGAP27	0.03145	0.031955	1	31.2943	1
ENSG00000106278	PTPRZ1	0.058105	0.059862	1	16.7052	1
ENSG00000196159	FAT4	0.091788	0.096278	1	10.3866	1
ENSG00000106123	EPHB6	0.032077	0.032603	1	30.6719	1
ENSG00000164944	VIRMA	0.058476	0.060255	1	16.5961	1
ENSG00000160285	LSS	0.032572	0.033114	1	30.1985	1
ENSG00000197635	DPP4	0.030278	0.030746	1	32.5244	1
ENSG00000137449	CPEB2	0.032813	0.033364	1	29.9728	1
ENSG00000132321	IQCA1	0.03308	0.033639	1	29.7273	1
ENSG00000077616	NAALAD2	0.025719	0.026055	1	38.3801	1
ENSG00000148848	ADAM12	0.033255	0.03382	1	29.5681	1
ENSG00000172869	DMXL1	0.09555	0.100428	1	9.95734	1
ENSG00000173546	CSPG4	0.033396	0.033966	1	29.4412	1
ENSG00000163328	GPR155	0.027421	0.027804	1	35.966	1
ENSG00000110046	ATG2A	0.06141	0.063376	1	15.7788	1
ENSG00000160695	VPS11	0.034689	0.035305	1	28.3246	1
ENSG00000151718	WWC2	0.03401	0.034601	1	28.9006	1
ENSG00000173588	CEP83	0.031519	0.032027	1	31.2238	1
ENSG00000070610	GBA2	0.035262	0.035899	1	27.8559	1
ENSG00000134440	NARS1	0.034249	0.034849	1	28.695	1
ENSG00000163617	CCDC191	0.026615	0.026976	1	37.0699	1
ENSG00000164674	SYTL3	0.026654	0.027015	1	37.0162	1
ENSG00000116299	ELAPOR1	0.03278	0.033329	1	30.0038	1
ENSG00000198758	EPS8L3	0.029216	0.029651	1	33.7256	1
ENSG00000164318	EGFLAM	0.033614	0.034192	1	29.247	1
ENSG00000117425	PTCH2	0.030603	0.031081	1	32.1735	1
ENSG00000075539	FRYL	0.10749	0.113718	1	8.7937	1
ENSG00000035681	NSMAF	0.031099	0.031593	1	31.6531	1
ENSG00000196169	KIF19	0.029721	0.030172	1	33.1432	1
ENSG00000175221	MED16	0.035803	0.036459	1	27.4279	1
ENSG00000138792	ENPEP	0.03019	0.030656	1	32.6205	1
ENSG00000099338	CATSPERG	0.032821	0.033372	1	29.9652	1
ENSG00000156162	DPY19L4	0.031203	0.0317	1	31.5458	1
ENSG00000167716	WDR81	0.041476	0.04236	1	23.6071	1
ENSG00000155827	RNF20	0.040469	0.04131	1	24.2069	1
ENSG00000129595	EPB41L4A	0.037789	0.038522	1	25.9593	1
ENSG00000134376	CRB1	0.038022	0.038764	1	25.7974	1
ENSG00000066923	STAG3	0.038061	0.038804	1	25.7704	1
ENSG00000196535	MYO18A	0.076731	0.079835	1	12.5259	1
ENSG00000133110	POSTN	0.035471	0.036115	1	27.689	1
ENSG00000167880	EVPL	0.040473	0.041315	1	24.2042	1
ENSG00000163510	CWC22	0.043967	0.044963	1	22.2404	1
ENSG00000075275	CELSR1	0.07875	0.082024	1	12.1916	1
ENSG00000115687	PASK	0.035433	0.036076	1	27.7191	1
ENSG00000107104	KANK1	0.041723	0.042618	1	23.4642	1
ENSG00000090861	AARS1	0.045716	0.046794	1	21.3702	1
ENSG00000114904	NEK4	0.03624	0.036913	1	27.091	1
ENSG00000138193	PLCE1	0.08771	0.091798	1	10.8935	1
ENSG00000091409	ITGA6	0.04834	0.049547	1	20.1827	1
ENSG00000197879	MYO1C	0.049972	0.051264	1	19.5069	1
ENSG00000115414	FN1	0.092475	0.097034	1	10.3056	1
ENSG00000168769	TET2	0.041447	0.04233	1	23.6238	1
ENSG00000006715	VPS41	0.041452	0.042336	1	23.6208	1
ENSG00000196305	IARS1	0.053174	0.05464	1	18.3017	1
ENSG00000140470	ADAMTS17	0.05401	0.055524	1	18.0103	1
ENSG00000048028	USP28	0.053037	0.054495	1	18.3502	1
ENSG00000177119	ANO6	0.042256	0.043175	1	23.1615	1
ENSG00000072195	SPEG	0.098758	0.103981	1	9.61711	1
ENSG00000105289	TJP3	0.043093	0.044049	1	22.7019	1
ENSG00000169031	COL4A3	0.056477	0.058134	1	17.2016	1
ENSG00000163214	DHX57	0.058242	0.060007	1	16.6648	1
ENSG00000165392	WRN	0.053301	0.054774	1	18.2569	1
ENSG00000137857	DUOX1	0.048549	0.049767	1	20.0937	1
ENSG00000106804	C5	0.063278	0.065369	1	15.2978	1
ENSG00000154265	ABCA5	0.057232	0.058935	1	16.9677	1
ENSG00000133816	MICAL2	0.062991	0.065062	1	15.3699	1
ENSG00000183117	CSMD1	0.184374	0.2038	1	4.90678	1
ENSG00000099139	PCSK5	0.067344	0.069718	1	14.3434	1
ENSG00000119685	TTLL5	0.060563	0.062474	1	16.0065	1
ENSG00000136068	FLNB	0.068334	0.07078	1	14.1282	1
ENSG00000216937	CCDC7	0.056999	0.058688	1	17.0392	1
ENSG00000198198	SZT2	0.133953	0.143816	1	6.95332	1
ENSG00000164989	CCDC171	0.06192	0.06392	1	15.6445	1
ENSG00000065618	COL17A1	0.069832	0.07239	1	13.8141	1
ENSG00000004846	ABCB5	0.060114	0.061996	1	16.13	1
ENSG00000169994	MYO7B	0.070826	0.073459	1	13.613	1
ENSG00000167210	LOXHD1	0.063056	0.065132	1	15.3535	1
ENSG00000169855	ROBO1	0.078287	0.081521	1	12.2667	1
ENSG00000115155	OTOF	0.066205	0.068498	1	14.5989	1
ENSG00000150760	DOCK1	0.092802	0.097394	1	10.2675	1
ENSG00000169436	COL22A1	0.079746	0.083106	1	12.0328	1
ENSG00000154864	PIEZO2	0.106895	0.113051	1	8.84558	1
ENSG00000170927	PKHD1	0.110669	0.117286	1	8.52617	1
ENSG00000132549	VPS13B	0.119332	0.127075	1	7.8694	1
ENSG00000188738	FSIP2	0.134451	0.144392	1	6.92561	1
ENSG00000155657	TTN	0.620719	0.969477	1	1.03148	1

## Sheet: Suppl. Tab. S5
ensembl_gene_id	gene_name	P_val	poisson_lambda	count	ratio	LOEUF	adjusted_p_values
ENSG00000002746	HECW1	0.253604	0.2925	1	3.41881	0.47	1
ENSG00000002919	SNX11	0.066833	0.069171	1	14.4568	0.981	1
ENSG00000004399	PLXND1	0.025567	0.245179	2	8.15731	0.294	1
ENSG00000004939	SLC4A1	0.006157	0.115292	2	17.3473	0.516	0.65589
ENSG00000005001	PRSS22	0.035343	0.035983	1	27.7912	1.49	1
ENSG00000005108	THSD7A	0.338415	0.413117	1	2.42062	0.496	1
ENSG00000005339	CREBBP	2.12e-12	0.442329	11	24.8684	0.056	7.86e-10
ENSG00000005483	KMT2E	0.022498	0.228763	2	8.74266	0.245	1
ENSG00000005884	ITGA3	0.183166	0.20232	1	4.94267	0.581	1
ENSG00000005961	ITGA2B	0.170361	0.186765	1	5.35433	0.741	1
ENSG00000006042	TMEM98	0.040816	0.041673	1	23.9964	0.881	1
ENSG00000006118	TMEM132A	0.097075	0.102116	1	9.79278	1.017	1
ENSG00000006712	PAF1	0.097478	0.102562	1	9.75018	0.587	1
ENSG00000007314	SCN4A	0.015834	0.189459	2	10.5564	0.662	1
ENSG00000007392	LUC7L	0.117529	0.125029	1	7.99813	0.931	1
ENSG00000008300	CELSR3	0.332178	0.403733	1	2.47688	0.29	1
ENSG00000008382	MPND	0.060784	0.062709	1	15.9466	1.349	1
ENSG00000008441	NFIX	0.002634	0.074398	2	26.8825	0.164	0.339577
ENSG00000008710	PKD1	0.185295	0.20493	1	4.87972	0.325	1
ENSG00000008838	MED24	0.163938	0.179053	1	5.58495	0.777	1
ENSG00000008988	RPS20	0.018818	0.018997	1	52.6401	0.37	1
ENSG00000009307	CSDE1	0.145617	0.157375	1	6.35424	0.241	1
ENSG00000009335	UBE3C	0.17746	0.195359	1	5.11879	0.475	1
ENSG00000009724	MASP2	0.083492	0.087184	1	11.47	1.354	1
ENSG00000010017	RANBP9	0.121417	0.129445	1	7.72531	0.121	1
ENSG00000010292	NCAPD2	0.228521	0.259445	1	3.85438	0.802	1
ENSG00000010327	STAB1	0.347766	0.427351	1	2.34	0.896	1
ENSG00000010704	HFE	0.069312	0.071831	1	13.9216	1.19	1
ENSG00000010818	HIVEP2	8.4e-09	0.244627	7	28.615	0.126	2.41e-06
ENSG00000011028	MRC2	0.230951	0.2626	1	3.80807	0.476	1
ENSG00000011258	MBTD1	0.121905	0.130001	1	7.69227	0.402	1
ENSG00000011454	RABGAP1	0.160916	0.175445	1	5.69981	0.248	1
ENSG00000012048	BRCA1	0.188704	0.209122	1	4.7819	0.994	1
ENSG00000012232	EXTL3	0.098778	0.104003	1	9.61508	0.816	1
ENSG00000013374	NUB1	0.094863	0.099669	1	10.0332	0.691	1
ENSG00000015133	CCDC88C	0.030113	0.268078	2	7.46052	0.712	1
ENSG00000015171	ZMYND11	0.009181	0.14204	2	14.0806	0.239	0.855217
ENSG00000018189	RUFY3	0.125783	0.134427	1	7.439	0.601	1
ENSG00000019144	PHLDB1	0.191182	0.212181	1	4.71295	0.734	1
ENSG00000020256	ZFP64	0.005792	0.111694	2	17.906	0.51	0.635488
ENSG00000020577	SAMD4A	0.115079	0.122257	1	8.17951	0.607	1
ENSG00000021776	AQR	0.238357	0.272277	1	3.67272	0.355	1
ENSG00000022556	NLRP2	0.150422	0.163016	1	6.13437	1.13	1
ENSG00000023171	GRAMD1B	0.015578	0.187823	2	10.6483	0.5	1
ENSG00000023228	NDUFS1	0.122732	0.130942	1	7.63694	0.926	1
ENSG00000025293	PHF20	0.126337	0.135061	1	7.40409	0.297	1
ENSG00000029534	ANK1	0.040832	0.317187	2	6.30543	0.339	1
ENSG00000029559	IBSP	0.058493	0.060273	1	16.5911	1.353	1
ENSG00000030582	GRN	0.082699	0.08632	1	11.5848	0.653	1
ENSG00000032219	ARID4A	0.191328	0.212362	1	4.70894	0.333	1
ENSG00000034713	GABARAPL2	0.028429	0.028841	1	34.6733	1.295	1
ENSG00000036257	CUL3	1.17e-05	0.132978	4	30.08	0.228	0.002606
ENSG00000036448	MYOM2	0.309456	0.370275	1	2.70069	1.197	1
ENSG00000037280	FLT4	0.183615	0.202869	1	4.92929	0.212	1
ENSG00000038382	TRIO	0.10327	0.542229	2	3.68848	0.15	1
ENSG00000040933	INPP4A	0.173613	0.190692	1	5.24407	0.414	1
ENSG00000041982	TNC	0.247837	0.284802	1	3.51121	0.678	1
ENSG00000046889	PREX2	0.211084	0.237095	1	4.21772	0.664	1
ENSG00000047410	TPR	0.368572	0.459772	1	2.17499	0.118	1
ENSG00000047621	C12orf4	0.10548	0.111468	1	8.97122	0.832	1
ENSG00000048707	VPS13D	0.169619	0.739425	2	2.7048	0.482	1
ENSG00000049283	EPN3	0.070892	0.07353	1	13.5998	1.315	1
ENSG00000049323	LTBP1	0.259367	0.300251	1	3.33055	0.697	1
ENSG00000049618	ARID1B	0	0.322523	66	204.637	0.107	0
ENSG00000050555	LAMC3	0.19109	0.212068	1	4.71547	0.892	1
ENSG00000050767	COL23A1	0.161382	0.176	1	5.6818	1.201	1
ENSG00000052126	PLEKHA5	0.237985	0.271789	1	3.67933	0.356	1
ENSG00000052841	TTC17	0.183811	0.20311	1	4.92345	0.455	1
ENSG00000052850	ALX4	0.058833	0.060634	1	16.4923	0.862	1
ENSG00000054282	SDCCAG8	0.124336	0.132773	1	7.53165	0.943	1
ENSG00000054793	ATP9A	0.177993	0.196007	1	5.10187	0.47	1
ENSG00000055130	CUL1	0.164347	0.179541	1	5.56975	0.142	1
ENSG00000055208	TAB2	5.55e-09	0.128312	6	46.7612	0.068	1.62e-06
ENSG00000055483	USP36	0.148236	0.160445	1	6.23266	0.61	1
ENSG00000055609	KMT2C	7.64e-06	0.683695	7	10.2385	0.149	0.001765
ENSG00000055917	PUM2	0.0147	0.182112	2	10.9823	0.568	1
ENSG00000057294	PKP2	0.121914	0.130011	1	7.69164	1.209	1
ENSG00000058272	PPP1R12A	0.001433	0.216197	3	13.8763	0.188	0.205655
ENSG00000058404	CAMK2B	2.07e-05	0.153863	4	25.9972	0.328	0.004399
ENSG00000058453	CROCC	0.029881	0.266945	2	7.49218	0.675	1
ENSG00000060718	COL11A1	0.324742	0.392661	1	2.54673	0.346	1
ENSG00000060749	QSER1	0.189023	0.209515	1	4.77293	0.416	1
ENSG00000061987	MON2	0.2504	0.288215	1	3.46963	0.551	1
ENSG00000062194	GPBP1	0.093449	0.098108	1	10.1929	0.341	1
ENSG00000062282	DGAT2	0.077889	0.08109	1	12.332	0.884	1
ENSG00000062650	WAPL	0.174803	0.192133	1	5.20473	0.091	1
ENSG00000062822	POLD1	0.146246	0.158112	1	6.32464	0.636	1
ENSG00000063169	BICRA	0.094581	0.099358	1	10.0647	0.222	1
ENSG00000063176	SPHK2	0.079168	0.082478	1	12.1244	0.636	1
ENSG00000064102	INTS13	0.126173	0.134873	1	7.41439	0.625	1
ENSG00000064309	CDON	0.180069	0.198535	1	5.0369	0.646	1
ENSG00000064313	TAF2	0.174364	0.191602	1	5.21916	0.696	1
ENSG00000064419	TNPO3	0.001418	0.215386	3	13.9285	0.727	0.205127
ENSG00000064490	RFXANK	0.061508	0.063481	1	15.7527	1.059	1
ENSG00000064651	SLC12A2	0.173209	0.190203	1	5.25754	0.626	1
ENSG00000065183	WDR3	0.012474	0.166925	2	11.9814	0.878	1
ENSG00000065243	PKN2	0.156026	0.169634	1	5.89505	0.357	1
ENSG00000065361	ERBB3	0.027535	0.255278	2	7.83461	0.555	1
ENSG00000065413	ANKRD44	0.010027	0.148764	2	13.4441	0.492	0.885181
ENSG00000065427	KARS1	0.107419	0.113638	1	8.79987	0.824	1
ENSG00000065526	SPEN	4.42e-08	0.477933	8	16.7387	0.136	1.21e-05
ENSG00000065559	MAP2K4	0.074251	0.077153	1	12.9613	0.15	1
ENSG00000065609	SNAP91	0.117648	0.125164	1	7.98954	0.44	1
ENSG00000065615	CYB5R4	0.074074	0.076961	1	12.9935	0.87	1
ENSG00000065882	TBC1D1	0.020507	0.217613	2	9.19062	0.884	1
ENSG00000065883	CDK13	0.001626	0.226009	3	13.2738	0.337	0.227733
ENSG00000066117	SMARCD1	0.118129	0.125709	1	7.95488	0.361	1
ENSG00000066279	ASPM	0.466578	0.628442	1	1.59124	0.79	1
ENSG00000066557	LRRC40	0.109764	0.116269	1	8.60075	1.193	1
ENSG00000066651	TRMT11	0.075918	0.078955	1	12.6654	1.095	1
ENSG00000066654	THUMPD1	0.051761	0.053149	1	18.8151	1.27	1
ENSG00000066777	ARFGEF1	0.274019	0.320232	1	3.12274	0.239	1
ENSG00000067082	KLF6	0.033736	0.034318	1	29.1389	0.176	1
ENSG00000067141	NEO1	0.030354	0.269254	2	7.42794	0.399	1
ENSG00000067221	STOML1	0.055059	0.056633	1	17.6575	1.249	1
ENSG00000067365	METTL22	0.089502	0.093763	1	10.6652	1.307	1
ENSG00000067606	PRKCZ	0.084105	0.087853	1	11.3826	0.692	1
ENSG00000067704	IARS2	0.146454	0.158356	1	6.31488	0.609	1
ENSG00000067900	ROCK1	0.244521	0.280404	1	3.56629	0.183	1
ENSG00000068024	HDAC4	0.170106	0.186457	1	5.36318	0.183	1
ENSG00000068796	KIF2A	0.119701	0.127494	1	7.84353	0.211	1
ENSG00000069020	MAST4	0.275388	0.322119	1	3.10444	0.728	1
ENSG00000069275	NUCKS1	0.043882	0.044874	1	22.2847	0.15	1
ENSG00000069399	BCL3	0.057255	0.05896	1	16.9608	0.466	1
ENSG00000069431	ABCC9	0.229673	0.26094	1	3.8323	0.658	1
ENSG00000069667	RORA	0.14148	0.152546	1	6.55542	0.244	1
ENSG00000069974	RAB27A	0.030168	0.030632	1	32.6452	1.165	1
ENSG00000070047	PHRF1	0.227307	0.257873	1	3.87788	0.492	1
ENSG00000070182	SPTB	0.286221	0.337182	1	2.96576	0.29	1
ENSG00000070778	PTPN21	0.178529	0.196658	1	5.08497	0.828	1
ENSG00000070808	CAMK2A	0.00746	0.127416	2	15.6966	0.173	0.758376
ENSG00000070961	ATP2B1	0.168656	0.184711	1	5.41386	0.134	1
ENSG00000071054	MAP4K4	0.040135	0.314159	2	6.3662	0.318	1
ENSG00000071242	RPS6KA2	0.13407	0.143952	1	6.94677	0.726	1
ENSG00000071243	ING3	0.108528	0.114881	1	8.70466	0.162	1
ENSG00000071626	DAZAP1	0.099119	0.104382	1	9.58018	0.203	1
ENSG00000071991	CDH19	0.080439	0.083859	1	11.9248	1.075	1
ENSG00000072071	ADGRL1	0.217197	0.244874	1	4.08373	0.197	1
ENSG00000072110	ACTN1	0.174639	0.191934	1	5.21011	0.394	1
ENSG00000072195	SPEG	0.381097	0.479806	1	2.08418	0.386	1
ENSG00000072274	TFRC	0.108512	0.114863	1	8.706	0.479	1
ENSG00000072518	MARK2	0.010052	0.148959	2	13.4266	0.222	0.885181
ENSG00000072849	DERL2	0.061957	0.063959	1	15.6349	0.811	1
ENSG00000073050	XRCC1	0.119034	0.126736	1	7.89042	0.867	1
ENSG00000073060	SCARB1	0.075673	0.078689	1	12.7082	0.958	1
ENSG00000073614	KDM5A	0.264177	0.306766	1	3.25982	0.391	1
ENSG00000073910	FRY	0.428692	0.559827	1	1.78627	0.427	1
ENSG00000073921	PICALM	0.101982	0.107565	1	9.29667	0.642	1
ENSG00000074356	NCBP3	0.126328	0.13505	1	7.40467	0.471	1
ENSG00000074370	ATP2A3	0.152288	0.165215	1	6.05272	0.784	1
ENSG00000074582	BCS1L	0.106644	0.112771	1	8.86756	1.09	1
ENSG00000074696	HACD3	0.08279	0.086419	1	11.5715	0.678	1
ENSG00000075539	FRYL	0.016333	0.524733	3	5.71719	0.561	1
ENSG00000075568	TMEM131	0.035038	0.29137	2	6.86412	0.345	1
ENSG00000075651	PLD1	0.173446	0.19049	1	5.24962	1.019	1
ENSG00000075711	DLG1	0.245807	0.282107	1	3.54475	0.523	1
ENSG00000075884	ARHGAP15	0.095667	0.100558	1	9.94451	1.19	1
ENSG00000076356	PLXNA2	0.230313	0.261772	1	3.82012	0.575	1
ENSG00000076685	NT5C2	0.006151	0.115239	2	17.3553	1.087	0.65589
ENSG00000076924	XAB2	0.135899	0.146066	1	6.84624	0.706	1
ENSG00000077097	TOP2B	0.032279	0.278495	2	7.18145	0.226	1
ENSG00000077235	GTF3C1	0.283778	0.333765	1	2.99612	0.363	1
ENSG00000077327	SPAG6	0.089634	0.093908	1	10.6487	1.042	1
ENSG00000077549	CAPZB	0.053821	0.055323	1	18.0757	0.229	1
ENSG00000077684	JADE1	0.105001	0.110933	1	9.01446	0.238	1
ENSG00000077782	FGFR1	0.140714	0.151653	1	6.59399	0.353	1
ENSG00000078018	MAP2	0.17769	0.195638	1	5.11148	0.208	1
ENSG00000078043	PIAS2	0.090146	0.094471	1	10.5852	0.371	1
ENSG00000078053	AMPH	0.141866	0.152995	1	6.53615	0.657	1
ENSG00000078177	N4BP2	0.152937	0.16598	1	6.02483	0.718	1
ENSG00000078269	SYNJ2	0.165018	0.180345	1	5.54492	0.991	1
ENSG00000078674	PCM1	0.352579	0.434759	1	2.30013	0.54	1
ENSG00000078814	MYH7B	0.259517	0.300452	1	3.32831	1.029	1
ENSG00000078898	BPIFB2	0.060188	0.062076	1	16.1094	1.153	1
ENSG00000079277	MKNK1	0.005139	0.104974	2	19.0524	1.066	0.582332
ENSG00000079337	RAPGEF3	0.184481	0.203931	1	4.90362	0.998	1
ENSG00000079432	CIC	0.000228	0.287889	4	13.8942	0.211	0.042178
ENSG00000079689	SCGN	0.052372	0.053793	1	18.5897	0.947	1
ENSG00000079691	CARMIL1	0.20748	0.232538	1	4.30037	0.547	1
ENSG00000079805	DNM2	0.151529	0.164319	1	6.08572	0.327	1
ENSG00000080298	RFX3	0.170884	0.187395	1	5.33632	0.204	1
ENSG00000080618	CPB2	0.076403	0.079479	1	12.5819	1.285	1
ENSG00000080839	RBL1	0.168806	0.184892	1	5.40857	0.751	1
ENSG00000081041	CXCL2	0.009939	0.009989	1	100.111	1.906	0.885181
ENSG00000081051	AFP	0.115702	0.122961	1	8.13264	0.918	1
ENSG00000081059	TCF7	0.090459	0.094815	1	10.5469	0.67	1
ENSG00000081189	MEF2C	9.79e-13	0.12032	8	66.4895	0.164	3.79e-10
ENSG00000081237	PTPRC	0.197987	0.22063	1	4.53248	0.348	1
ENSG00000081479	LRP2	0.205295	0.839013	2	2.38375	0.359	1
ENSG00000082153	BZW1	0.054199	0.055723	1	17.9459	0.127	1
ENSG00000082212	ME2	0.132023	0.14159	1	7.06265	1.131	1
ENSG00000082397	EPB41L3	0.209982	0.2357	1	4.24268	0.641	1
ENSG00000082515	MRPL22	0.056831	0.05851	1	17.0911	1.427	1
ENSG00000082701	GSK3B	0.138374	0.148934	1	6.71439	0.406	1
ENSG00000083093	PALB2	0.118275	0.125875	1	7.94436	1.159	1
ENSG00000083097	DOP1A	0.322829	0.389832	1	2.56521	0.464	1
ENSG00000083168	KAT6A	0	0.339289	25	73.6835	0.066	0
ENSG00000083457	ITGAE	0.140857	0.15182	1	6.58676	0.994	1
ENSG00000083635	NUFIP1	0.050888	0.052228	1	19.1467	0.969	1
ENSG00000083720	OXCT1	0.096055	0.100986	1	9.90232	0.571	1
ENSG00000084636	COL16A1	0.048345	0.348676	2	5.73599	0.865	1
ENSG00000085377	PREP	0.101346	0.106857	1	9.35828	0.572	1
ENSG00000085382	HACE1	0.146282	0.158154	1	6.32294	0.95	1
ENSG00000085719	CPNE3	0.084549	0.088338	1	11.3201	1.371	1
ENSG00000085999	RAD54L	0.104012	0.109828	1	9.10514	1.122	1
ENSG00000086061	DNAJA1	0.002441	0.071551	2	27.9521	0.859	0.321672
ENSG00000086102	NFX1	0.176662	0.194388	1	5.14434	0.676	1
ENSG00000086589	RBM22	0.06567	0.067925	1	14.7221	0.09	1
ENSG00000086967	MYBPC2	0.144227	0.15575	1	6.42054	1.021	1
ENSG00000087087	SRRT	0.130112	0.139391	1	7.17406	0.636	1
ENSG00000087152	ATXN7L3	0.079051	0.082351	1	12.1432	0.164	1
ENSG00000087258	GNAO1	0.056193	0.057834	1	17.291	0.167	1
ENSG00000087269	NOP14	0.145042	0.156703	1	6.38152	0.691	1
ENSG00000087460	GNAS	0.016272	0.192235	2	10.4039	0.2	1
ENSG00000087495	PHACTR3	0.111588	0.118319	1	8.45172	0.415	1
ENSG00000088038	CNOT3	0.132733	0.142408	1	7.02208	0.043	1
ENSG00000088247	KHSRP	0.133202	0.14295	1	6.99547	0.164	1
ENSG00000088280	ASAP3	0.157185	0.171008	1	5.84769	1.007	1
ENSG00000088538	DOCK3	0.311373	0.373055	1	2.68057	0.254	1
ENSG00000088812	ATRN	0.228982	0.260044	1	3.84551	0.38	1
ENSG00000088836	SLC4A11	0.124873	0.133386	1	7.49706	0.908	1
ENSG00000088970	KIZ	0.097925	0.103058	1	9.70328	0.998	1
ENSG00000089101	CFAP61	0.170299	0.18669	1	5.35646	1.026	1
ENSG00000089177	KIF16B	0.194223	0.215949	1	4.63073	0.84	1
ENSG00000089597	GANAB	0.212906	0.239407	1	4.17698	0.335	1
ENSG00000089639	GMIP	0.144436	0.155994	1	6.41049	0.59	1
ENSG00000089737	DDX24	0.10243	0.108065	1	9.25371	0.549	1
ENSG00000090530	P3H2	0.130383	0.139703	1	7.15806	1.359	1
ENSG00000090905	TNRC6A	0.031924	0.27681	2	7.22518	0.249	1
ENSG00000091137	SLC26A4	0.106508	0.112618	1	8.87955	1.165	1
ENSG00000091592	NLRP1	0.016692	0.194873	2	10.2631	0.714	1
ENSG00000091656	ZFHX4	0.000648	0.380948	4	10.5001	0.2	0.107788
ENSG00000092148	HECTD1	0.351395	0.432932	1	2.30983	0.208	1
ENSG00000092208	GEMIN2	0.048411	0.049622	1	20.1523	1.028	1
ENSG00000092295	TGM1	0.124538	0.133003	1	7.51861	0.99	1
ENSG00000092439	TRPM7	0.294898	0.349412	1	2.86195	0.532	1
ENSG00000092820	EZR	0.088266	0.092407	1	10.8217	0.821	1
ENSG00000092929	UNC13D	0.199164	0.222099	1	4.50249	0.932	1
ENSG00000092969	TGFB2	0.053425	0.054905	1	18.2132	0.544	1
ENSG00000093167	LRRFIP2	0.020235	0.216055	2	9.2569	1.135	1
ENSG00000094914	AAAS	0.125898	0.134558	1	7.43175	1.076	1
ENSG00000094963	FMO2	0.058276	0.060043	1	16.6547	1.263	1
ENSG00000095015	MAP3K1	0.169573	0.185816	1	5.38167	0.361	1
ENSG00000095383	TBC1D2	0.103787	0.109577	1	9.12603	0.98	1
ENSG00000095564	BTAF1	0.267857	0.31178	1	3.20739	0.167	1
ENSG00000095574	IKZF5	0.043902	0.044895	1	22.2742	0.628	1
ENSG00000095787	WAC	0	0.167378	13	77.6684	0.19	0
ENSG00000096093	EFHC1	0.123821	0.132185	1	7.56514	1.167	1
ENSG00000096433	ITPR3	0.272419	0.318029	1	3.14436	0.764	1
ENSG00000096696	DSP	0.363163	0.451242	1	2.21611	0.541	1
ENSG00000097007	ABL1	0.142009	0.153162	1	6.52905	0.201	1
ENSG00000099139	PCSK5	0.275088	0.321705	1	3.10844	0.735	1
ENSG00000099282	TSPAN15	0.047626	0.048797	1	20.493	0.78	1
ENSG00000099341	PSMD8	0.065004	0.067213	1	14.878	1.391	1
ENSG00000099364	FBXL19	0.143587	0.155003	1	6.45149	0.275	1
ENSG00000099381	SETD1A	0.166265	0.181839	1	5.49936	0.211	1
ENSG00000099385	BCL7C	0.05441	0.055946	1	17.8743	0.757	1
ENSG00000099783	HNRNPM	0.125829	0.13448	1	7.43606	0.229	1
ENSG00000099840	IZUMO4	0.061003	0.062943	1	15.8874	1.667	1
ENSG00000100473	COCH	0.093092	0.097715	1	10.2339	1.029	1
ENSG00000100479	POLE2	0.09836	0.103539	1	9.65815	0.889	1
ENSG00000100503	NIN	0.306415	0.365881	1	2.73313	0.599	1
ENSG00000100526	CDKN3	0.066381	0.068686	1	14.5589	0.747	1
ENSG00000100592	DAAM1	0.198881	0.221745	1	4.50968	0.557	1
ENSG00000100626	GALNT16	0.102036	0.107626	1	9.29147	0.738	1
ENSG00000100629	CEP128	0.237315	0.270911	1	3.69125	0.905	1
ENSG00000100652	SLC10A1	0.019491	0.019684	1	50.803	1.972	1
ENSG00000100811	YY1	0.046725	0.047852	1	20.8979	0.153	1
ENSG00000100888	CHD8	5.88e-15	0.471042	13	27.5984	0.161	2.68e-12
ENSG00000100911	PSME2	0.045151	0.046202	1	21.6442	0.898	1
ENSG00000101109	STK4	0.109042	0.115458	1	8.66115	0.697	1
ENSG00000101126	ADNP	0	0.143424	26	181.28	0.166	0
ENSG00000101160	CTSZ	0.063278	0.065369	1	15.2979	1.602	1
ENSG00000101199	ARFGAP1	0.121476	0.129512	1	7.72129	0.676	1
ENSG00000101203	COL20A1	0.21031	0.236114	1	4.23524	1.025	1
ENSG00000101251	SEL1L2	0.115094	0.122274	1	8.17833	1.021	1
ENSG00000101266	CSNK2A1	0.009108	0.141445	2	14.1398	0.298	0.855217
ENSG00000101323	HAO1	0.053016	0.054473	1	18.3576	1.47	1
ENSG00000101333	PLCB4	0.23992	0.274331	1	3.64523	0.539	1
ENSG00000101347	SAMHD1	0.007672	0.129292	2	15.4688	1.195	0.775484
ENSG00000101384	JAG1	0.182649	0.201686	1	4.9582	0.173	1
ENSG00000101400	SNTA1	0.061757	0.063747	1	15.6871	0.826	1
ENSG00000101489	CELF4	0.094953	0.099768	1	10.0232	0.395	1
ENSG00000101557	USP14	0.105251	0.111213	1	8.99179	0.566	1
ENSG00000101558	VAPA	0.000805	0.040674	2	49.1711	0.482	0.129173
ENSG00000101639	CEP192	0.319165	0.384436	1	2.60122	0.719	1
ENSG00000101745	ANKRD12	0.264617	0.307364	1	3.25347	0.37	1
ENSG00000101746	NOL4	0.008566	0.136966	2	14.6022	0.31	0.839599
ENSG00000101752	MIB1	3.53e-09	0.215347	7	32.5057	1.997	1.06e-06
ENSG00000102452	NALCN	0.296556	0.351767	1	2.84279	0.514	1
ENSG00000102466	FGF14	0.039709	0.040519	1	24.6801	0.341	1
ENSG00000102755	FLT1	0.191715	0.21284	1	4.69837	0.345	1
ENSG00000102974	CTCF	0.005359	0.107279	2	18.643	0.16	0.596627
ENSG00000103066	PLA2G15	0.002854	0.077521	2	25.7995	0.604	0.362667
ENSG00000103126	AXIN1	0.146805	0.158767	1	6.29854	0.68	1
ENSG00000103168	TAF1C	0.008093	0.132954	2	15.0428	0.905	0.808857
ENSG00000103197	TSC2	0.004888	0.33509	3	8.95283	0.16	0.561029
ENSG00000103479	RBL2	0.134769	0.144759	1	6.90803	0.505	1
ENSG00000103855	CD276	0.04585	0.046935	1	21.3062	1.29	1
ENSG00000103932	RPAP1	0.20252	0.226299	1	4.41893	0.902	1
ENSG00000104043	ATP8B4	0.192541	0.213863	1	4.67589	1.154	1
ENSG00000104129	DNAJC17	0.041557	0.042445	1	23.56	1.125	1
ENSG00000104313	EYA1	0.116791	0.124194	1	8.05195	0.245	1
ENSG00000104321	TRPA1	0.158232	0.172251	1	5.80549	1.11	1
ENSG00000104331	BPNT2	0.042489	0.043419	1	23.0316	0.783	1
ENSG00000104413	ESRP1	0.118088	0.125663	1	7.95779	0.558	1
ENSG00000104447	TRPS1	0.142595	0.153845	1	6.50005	0.183	1
ENSG00000104517	UBR5	0.121194	0.597849	2	3.34533	0.024	1
ENSG00000104611	SH2D4A	0.130291	0.139596	1	7.16351	1.244	1
ENSG00000104643	MTMR9	0.008867	0.139465	2	14.3405	0.675	0.855217
ENSG00000104852	SNRNP70	0.117607	0.125118	1	7.99247	0.258	1
ENSG00000104870	FCGRT	0.045245	0.046301	1	21.5979	0.866	1
ENSG00000104884	ERCC2	0.120122	0.127972	1	7.81423	1.186	1
ENSG00000104936	DMPK	0.097775	0.102891	1	9.71898	0.619	1
ENSG00000104973	MED25	0.008529	0.136654	2	14.6355	0.833	0.839599
ENSG00000105122	RASAL3	0.138914	0.149561	1	6.68626	0.887	1
ENSG00000105135	ILVBL	0.078307	0.081543	1	12.2634	1.053	1
ENSG00000105185	PDCD5	0.025942	0.026284	1	38.0458	1.523	1
ENSG00000105193	RPS16	0.045201	0.046255	1	21.6194	0.317	1
ENSG00000105223	PLD3	0.078963	0.082255	1	12.1573	0.517	1
ENSG00000105248	YJU2	0.052781	0.054225	1	18.4416	1.251	1
ENSG00000105366	SIGLEC8	0.073911	0.076784	1	13.0235	1.049	1
ENSG00000105656	ELL	0.100009	0.10537	1	9.49036	0.452	1
ENSG00000105662	CRTC1	0.077128	0.080265	1	12.4587	0.454	1
ENSG00000105732	ZNF574	0.090352	0.094698	1	10.5599	0.787	1
ENSG00000105738	SIPA1L3	0.204351	0.228597	1	4.37451	0.53	1
ENSG00000105819	PMPCB	0.077876	0.081076	1	12.3341	1.098	1
ENSG00000106038	EVX1	0.04354	0.044516	1	22.4637	0.792	1
ENSG00000106078	COBL	0.166902	0.182604	1	5.47633	0.779	1
ENSG00000106105	GARS1	0.127756	0.136686	1	7.31605	0.765	1
ENSG00000106263	EIF3B	0.1474	0.159464	1	6.27099	0.089	1
ENSG00000106302	HYAL4	0.055862	0.057483	1	17.3965	1.636	1
ENSG00000106327	TFR2	0.109909	0.116432	1	8.58871	0.875	1
ENSG00000106344	RBM28	0.130534	0.139876	1	7.14918	0.929	1
ENSG00000106571	GLI3	0.150218	0.162775	1	6.14344	0.368	1
ENSG00000106591	MRPL32	0.042025	0.042933	1	23.2919	1.186	1
ENSG00000106648	GALNTL5	0.073953	0.07683	1	13.0157	1.367	1
ENSG00000106689	LHX2	0.000506	0.032144	2	62.2195	0.251	0.085683
ENSG00000106804	C5	0.260392	0.301635	1	3.31526	0.794	1
ENSG00000106829	TLE4	0.139438	0.15017	1	6.65914	0.226	1
ENSG00000106853	PTGR1	0.024478	0.024783	1	40.3506	1.237	1
ENSG00000106948	AKNA	0.015041	0.184346	2	10.8491	0.593	1
ENSG00000106952	TNFSF8	0.026814	0.02718	1	36.7918	0.605	1
ENSG00000107140	TESK1	0.108108	0.11441	1	8.74049	0.498	1
ENSG00000107164	FUBP3	0.109818	0.116329	1	8.59629	0.308	1
ENSG00000107185	RGP1	0.073336	0.076165	1	13.1294	0.993	1
ENSG00000107263	RAPGEF1	0.188077	0.20835	1	4.79961	0.341	1
ENSG00000107518	ATRNL1	0.239112	0.273269	1	3.6594	0.639	1
ENSG00000107560	RAB11FIP2	0.052785	0.054229	1	18.4404	0.998	1
ENSG00000107745	MICU1	0.009961	0.14825	2	13.4907	1.198	0.885181
ENSG00000107789	MINPP1	0.069328	0.071848	1	13.9182	0.731	1
ENSG00000107816	LZTS2	0.007345	0.126385	2	15.8246	0.686	0.750959
ENSG00000107882	SUFU	0.074835	0.077783	1	12.8563	0.304	1
ENSG00000107929	LARP4B	0.02498	0.242102	2	8.26098	0.262	1
ENSG00000107938	EDRF1	0.017567	0.20027	2	9.98653	0.545	1
ENSG00000107951	MTPAP	0.063543	0.065652	1	15.2319	0.66	1
ENSG00000107959	PITRM1	0.190589	0.211448	1	4.72929	0.854	1
ENSG00000108001	EBF3	0	0.111421	13	116.674	0.238	0
ENSG00000108039	XPNPEP1	0.110237	0.1168	1	8.56164	0.549	1
ENSG00000108094	CUL2	0.171776	0.188471	1	5.30584	0.185	1
ENSG00000108175	ZMIZ1	2.08e-05	0.154082	4	25.9602	0.148	0.004399
ENSG00000108231	LGI1	0.078803	0.082082	1	12.183	0.373	1
ENSG00000108312	UBTF	0.011669	0.161139	2	12.4116	0.059	0.97926
ENSG00000108389	MTMR4	0.151481	0.164262	1	6.08782	0.298	1
ENSG00000108405	P2RX1	0.063294	0.065386	1	15.2937	1.177	1
ENSG00000108509	CAMTA2	0.216226	0.243635	1	4.1045	0.636	1
ENSG00000108510	MED13	0.035184	0.292039	2	6.84839	0.067	1
ENSG00000108557	RAI1	0.013273	0.172498	2	11.5943	0.163	1
ENSG00000108671	PSMD11	0.103479	0.109233	1	9.15472	0.239	1
ENSG00000108821	COL1A1	0.036983	0.300208	2	6.66204	0.165	1
ENSG00000108840	HDAC5	0.135584	0.145701	1	6.86337	0.23	1
ENSG00000108854	SMURF2	0.158792	0.172916	1	5.78315	0.672	1
ENSG00000108883	EFTUD2	0	0.143353	22	153.467	0.13	0
ENSG00000108946	PRKAR1A	0.075041	0.078006	1	12.8195	0.133	1
ENSG00000108961	RANGRF	0.025611	0.025944	1	38.5443	1.477	1
ENSG00000109111	SUPT6H	0.297256	0.352762	1	2.83477	0.065	1
ENSG00000109113	RAB34	0.093121	0.097747	1	10.2305	1.12	1
ENSG00000109118	PHF12	5.09e-07	0.147188	5	33.9701	0.156	0.000133
ENSG00000109184	DCUN1D4	0.057175	0.058875	1	16.9853	0.765	1
ENSG00000109220	CHIC2	0.026235	0.026585	1	37.6151	1.074	1
ENSG00000109265	CRACD	0.14914	0.161508	1	6.19166	0.603	1
ENSG00000109501	WFS1	0.15106	0.163767	1	6.10625	1.479	1
ENSG00000109680	TBC1D19	0.122514	0.130695	1	7.65142	0.747	1
ENSG00000109685	NSD2	1.07e-07	0.212681	6	28.2113	0.093	2.85e-05
ENSG00000109738	GLRB	0.087313	0.091362	1	10.9454	0.731	1
ENSG00000109756	RAPGEF2	0.242703	0.278	1	3.59713	0.377	1
ENSG00000109758	HGFAC	0.083826	0.087549	1	11.4222	1.226	1
ENSG00000109819	PPARGC1A	0.121439	0.129469	1	7.72383	0.383	1
ENSG00000110048	OSBP	0.154088	0.167339	1	5.97588	0.357	1
ENSG00000110066	KMT5B	4.44e-16	0.132026	10	75.7427	0.253	2.14e-13
ENSG00000110075	PPP6R3	0.000806	0.176705	3	16.9774	0.406	0.129173
ENSG00000110171	TRIM3	0.095687	0.100579	1	9.94241	0.394	1
ENSG00000110200	ANAPC15	0.026338	0.026691	1	37.4654	1.203	1
ENSG00000110395	CBL	0.000833	0.178752	3	16.7831	0.799	0.132319
ENSG00000110446	SLC15A3	0.059912	0.061782	1	16.186	1.201	1
ENSG00000110497	AMBRA1	0.166651	0.182303	1	5.48537	0.651	1
ENSG00000110693	SOX6	0.011629	0.160845	2	12.4343	0.141	0.97926
ENSG00000110719	TCIRG1	0.154977	0.168391	1	5.93856	1.098	1
ENSG00000110799	VWF	0.252327	0.290789	1	3.43892	0.74	1
ENSG00000110841	PPFIBP1	0.18211	0.201028	1	4.97444	1.165	1
ENSG00000110876	SELPLG	0.010626	0.010683	1	93.6076	1.866	0.918193
ENSG00000111058	ACSS3	0.115974	0.123269	1	8.11232	1.026	1
ENSG00000111249	CUX2	0.170273	0.186659	1	5.35738	0.322	1
ENSG00000111262	KCNA1	5.35e-06	0.032035	3	93.649	0.703	0.001252
ENSG00000111266	DUSP16	0.003835	0.090247	2	22.1614	0.652	0.461045
ENSG00000111325	OGFOD2	0.062462	0.064497	1	15.5045	1.533	1
ENSG00000111344	RASAL1	0.125594	0.134211	1	7.45097	0.968	1
ENSG00000111424	VDR	0.059652	0.061505	1	16.2587	0.752	1
ENSG00000111615	KRR1	0.055568	0.057171	1	17.4913	0.738	1
ENSG00000111644	ACRBP	0.102809	0.108486	1	9.21777	1.114	1
ENSG00000111731	C2CD5	0.178238	0.196304	1	5.09414	1.09	1
ENSG00000111737	RAB35	0.053596	0.055086	1	18.1535	0.39	1
ENSG00000111799	COL12A1	0.09899	0.528575	2	3.78376	0.388	1
ENSG00000111816	FRK	0.101686	0.107236	1	9.32521	1.171	1
ENSG00000111860	CEP85L	0.000339	0.130946	3	22.9102	0.731	0.059771
ENSG00000111879	FAM184A	0.188273	0.208591	1	4.79407	0.813	1
ENSG00000112159	MDN1	0.596012	0.906371	1	1.1033	0.458	1
ENSG00000112200	ZNF451	0.19733	0.219812	1	4.54934	1.017	1
ENSG00000112249	ASCC3	0.075541	0.450356	2	4.44093	0.698	1
ENSG00000112282	MED23	0.220696	0.249354	1	4.01037	0.763	1
ENSG00000112297	CRYBG1	0.234507	0.267235	1	3.74202	0.891	1
ENSG00000112320	SOBP	0.071316	0.073987	1	13.5159	0.107	1
ENSG00000112337	SLC17A2	0.078085	0.081303	1	12.2997	1.092	1
ENSG00000112541	PDE10A	0.13166	0.141172	1	7.08355	0.478	1
ENSG00000112697	TMEM30A	0.065954	0.06823	1	14.6564	0.862	1
ENSG00000112701	SENP6	0.209722	0.235371	1	4.24862	0.44	1
ENSG00000112715	VEGFA	0.058616	0.060404	1	16.5551	0.444	1
ENSG00000112759	SLC29A1	0.050538	0.05186	1	19.2827	0.657	1
ENSG00000112812	PRSS16	0.079123	0.082429	1	12.1317	1.156	1
ENSG00000112992	NNT	0.14103	0.152021	1	6.57802	0.753	1
ENSG00000113141	IK	0.108954	0.115359	1	8.66859	0.814	1
ENSG00000113319	RASGRF2	0.227818	0.258535	1	3.86794	0.674	1
ENSG00000113368	LMNB1	0.075306	0.078293	1	12.7726	0.518	1
ENSG00000113504	SLC12A7	0.155147	0.168593	1	5.93145	0.973	1
ENSG00000113575	PPP2CA	0.04463	0.045656	1	21.9028	0.257	1
ENSG00000113595	TRIM23	0.119268	0.127001	1	7.87392	0.539	1
ENSG00000113645	WWC1	0.19046	0.211289	1	4.73285	0.474	1
ENSG00000113649	TCERG1	0.212253	0.238579	1	4.19149	0.376	1
ENSG00000113758	DBN1	0.112364	0.119194	1	8.3897	0.371	1
ENSG00000113763	UNC5A	0.113382	0.120341	1	8.30972	0.356	1
ENSG00000113812	ACTR8	0.133417	0.143198	1	6.98336	0.971	1
ENSG00000114021	NIT2	0.063954	0.066091	1	15.1307	1.261	1
ENSG00000114030	KPNA1	0.091881	0.09638	1	10.3756	0.393	1
ENSG00000114270	COL7A1	0.477464	0.649061	1	1.54069	0.76	1
ENSG00000114316	USP4	0.009975	0.148357	2	13.481	0.684	0.885181
ENSG00000114349	GNAT1	0.04714	0.048287	1	20.7094	1.336	1
ENSG00000114395	CYB561D2	0.026114	0.026461	1	37.7913	1.36	1
ENSG00000114480	GBE1	0.107429	0.113649	1	8.79904	1.045	1
ENSG00000114541	FRMD4B	0.200971	0.224358	1	4.45715	0.599	1
ENSG00000114742	WDR48	0.000416	0.140506	3	21.3513	0.297	0.071895
ENSG00000114771	AADAC	0.024323	0.024623	1	40.6118	1.346	1
ENSG00000114861	FOXP1	0	0.173072	15	86.6691	0.242	0
ENSG00000115020	PIKFYVE	0.351786	0.433534	1	2.30663	0.613	1
ENSG00000115053	NCL	0.009161	0.141873	2	14.0971	0.159	0.855217
ENSG00000115084	SLC35F5	0.080231	0.083633	1	11.9571	1.08	1
ENSG00000115211	EIF2B4	0.115758	0.123025	1	8.12843	0.718	1
ENSG00000115221	ITGB6	0.103952	0.109761	1	9.11072	1.2	1
ENSG00000115295	CLIP4	0.11182	0.118581	1	8.43304	0.674	1
ENSG00000115306	SPTBN1	0.061655	0.400384	2	4.99521	0.113	1
ENSG00000115310	RTN4	0.108509	0.11486	1	8.70627	0.399	1
ENSG00000115318	LOXL3	0.136373	0.146615	1	6.82061	0.864	1
ENSG00000115339	GALNT3	0.089305	0.093547	1	10.6898	0.95	1
ENSG00000115414	FN1	0.360936	0.44775	1	2.23339	0.471	1
ENSG00000115423	DNAH6	0.036321	0.717627	3	4.18044	0.791	1
ENSG00000115464	USP34	0.538454	0.773173	1	1.29337	0.086	1
ENSG00000115504	EHBP1	0.21193	0.238168	1	4.19872	0.601	1
ENSG00000115526	CHST10	0.068827	0.07131	1	14.0232	0.987	1
ENSG00000115677	HDLBP	0.194372	0.216133	1	4.62678	0.309	1
ENSG00000115705	TPO	0.010115	0.149451	2	13.3823	1.127	0.885181
ENSG00000115758	ODC1	1.27e-05	0.042834	3	70.0374	0.613	0.002786
ENSG00000115762	PLEKHB2	0.077501	0.080669	1	12.3964	1.298	1
ENSG00000115808	STRN	0.152643	0.165633	1	6.03746	0.624	1
ENSG00000115850	LCT	0.214331	0.24122	1	4.14559	0.791	1
ENSG00000115956	PLEK	0.059809	0.061672	1	16.2148	0.912	1
ENSG00000116106	EPHA4	0.176609	0.194325	1	5.14603	0.27	1
ENSG00000116198	CEP104	0.168343	0.184336	1	5.42488	1.003	1
ENSG00000116288	PARK7	0.026607	0.026967	1	37.0817	1.383	1
ENSG00000116514	RNF19B	0.07636	0.079433	1	12.5892	0.648	1
ENSG00000116539	ASH1L	0.087835	0.492157	2	4.06375	0.114	1
ENSG00000116560	SFPQ	0.108285	0.114608	1	8.72537	0.125	1
ENSG00000116641	DOCK7	0.372079	0.465342	1	2.14896	0.587	1
ENSG00000116668	SWT1	0.12188	0.129972	1	7.69395	0.32	1
ENSG00000116731	PRDM2	0.168261	0.184237	1	5.4278	0.317	1
ENSG00000116745	RPE65	0.09299	0.097601	1	10.2458	1	1
ENSG00000116754	SRSF11	0.106467	0.112572	1	8.88318	0.289	1
ENSG00000116761	CTH	0.068712	0.071186	1	14.0477	1.017	1
ENSG00000116852	KIF21B	0.267709	0.311578	1	3.20947	0.617	1
ENSG00000116990	MYCL	0.055501	0.057101	1	17.513	0.544	1
ENSG00000117139	KDM5B	0	0.375488	16	42.6113	0.98	0
ENSG00000117222	RBBP5	0.109881	0.1164	1	8.59107	0.178	1
ENSG00000117266	CDK18	0.083433	0.08712	1	11.4784	1.157	1
ENSG00000117394	SLC2A1	1.07e-10	0.065864	6	91.0964	0.144	3.6e-08
ENSG00000117400	MPL	0.128142	0.137128	1	7.29243	1.147	1
ENSG00000117408	IPO13	0.012579	0.167665	2	11.9285	0.418	1
ENSG00000117505	DR1	0.021302	0.021532	1	46.4421	1.093	1
ENSG00000117601	SERPINC1	0.064852	0.06705	1	14.9141	0.591	1
ENSG00000117713	ARID1A	1.02e-06	0.314262	6	19.0923	0.082	0.000256
ENSG00000118058	KMT2A	0	0.548014	42	76.6403	0.039	0
ENSG00000118160	SLC8A2	0.06725	0.069618	1	14.3642	0.46	1
ENSG00000118412	CASP8AP2	0.184083	0.203442	1	4.9154	0.289	1
ENSG00000118997	DNAH7	0.152532	0.690564	2	2.89618	0.936	1
ENSG00000119042	SATB2	0	0.110434	20	181.104	0.106	0
ENSG00000119125	GDA	0.10516	0.11111	1	9.0001	0.655	1
ENSG00000119203	CPSF3	0.094937	0.099751	1	10.025	0.87	1
ENSG00000119280	C1orf198	0.038239	0.038989	1	25.6484	0.788	1
ENSG00000119397	CNTRL	0.01015	0.438473	3	6.84192	0.847	0.885181
ENSG00000119487	MAPKAP1	0.113846	0.120865	1	8.27369	0.525	1
ENSG00000119523	ALG2	0.044667	0.045695	1	21.8841	1.448	1
ENSG00000119669	IRF2BPL	0.001147	0.04868	2	41.0844	0.157	0.170071
ENSG00000119772	DNMT3A	6.97e-07	0.156965	5	31.8543	1.998	0.00018
ENSG00000119812	FAM98A	0.004106	0.093476	2	21.3958	0.645	0.483768
ENSG00000119866	BCL11A	3.39e-10	0.079968	6	75.0303	0.139	1.06e-07
ENSG00000119965	C10orf88	0.036381	0.037059	1	26.984	1.211	1
ENSG00000120029	ARMH3	0.115724	0.122986	1	8.131	0.554	1
ENSG00000120071	KANSL1	2e-14	0.196747	10	50.8268	0.222	8.89e-12
ENSG00000120156	TEK	0.19367	0.215262	1	4.6455	0.463	1
ENSG00000120251	GRIA2	0.145332	0.157042	1	6.3677	0.209	1
ENSG00000120262	CCDC170	0.100079	0.105448	1	9.48335	1.149	1
ENSG00000120616	EPC1	0.181762	0.200603	1	4.98498	0.177	1
ENSG00000120688	WBP4	0.059199	0.061024	1	16.387	1.046	1
ENSG00000120705	ETF1	0.085851	0.089762	1	11.1406	0.139	1
ENSG00000120899	PTK2B	0.178968	0.197193	1	5.07118	0.594	1
ENSG00000120910	PPP3CC	0.091408	0.095859	1	10.432	0.799	1
ENSG00000120915	EPHX2	0.087051	0.091075	1	10.9799	1.258	1
ENSG00000121060	TRIM25	0.072759	0.075542	1	13.2378	0.885	1
ENSG00000121067	SPOP	0.043784	0.044771	1	22.3358	0.681	1
ENSG00000121101	TEX14	0.214977	0.242042	1	4.13152	1.234	1
ENSG00000121297	TSHZ3	0.002951	0.07887	2	25.3582	0.212	0.369782
ENSG00000121741	ZMYM2	0.000131	0.248904	4	16.0705	0.298	0.024824
ENSG00000121988	ZRANB3	0.175031	0.192409	1	5.19726	1.173	1
ENSG00000122194	PLG	0.124501	0.132961	1	7.52101	0.703	1
ENSG00000122299	ZC3H7A	0.158086	0.172077	1	5.81135	0.514	1
ENSG00000122482	ZNF644	0.000741	0.171638	3	17.4786	0.228	0.121004
ENSG00000122507	BBS9	0.178851	0.197051	1	5.07483	1.111	1
ENSG00000122678	POLM	0.089476	0.093735	1	10.6684	1.554	1
ENSG00000122707	RECK	0.126974	0.13579	1	7.36431	0.809	1
ENSG00000122729	ACO1	0.156143	0.169772	1	5.89025	1.005	1
ENSG00000122735	DNAI1	0.092986	0.097598	1	10.2461	1.033	1
ENSG00000122952	ZWINT	0.065339	0.067571	1	14.7993	1.219	1
ENSG00000122966	CIT	0.342127	0.418743	1	2.3881	0.357	1
ENSG00000123064	DDX54	0.140053	0.150885	1	6.62757	0.906	1
ENSG00000123066	MED13L	0	0.280422	24	85.5854	0.072	0
ENSG00000123094	RASSF8	0.086388	0.09035	1	11.0681	0.685	1
ENSG00000123106	CCDC91	0.073182	0.075998	1	13.1582	1.051	1
ENSG00000123191	ATP7B	0.128324	0.137337	1	7.28134	1.067	1
ENSG00000123200	ZC3H13	0.428637	0.559731	1	1.78657	0.425	1
ENSG00000123243	ITIH5	0.113043	0.119959	1	8.33621	1.295	1
ENSG00000123358	NR4A1	0.076831	0.079943	1	12.5089	0.914	1
ENSG00000123360	PDE1B	0.092045	0.09656	1	10.3562	0.344	1
ENSG00000123384	LRP1	0.163318	0.721519	2	2.77193	0.105	1
ENSG00000123609	NMI	0.039845	0.04066	1	24.5941	1.429	1
ENSG00000123636	BAZ2B	0.052613	0.365754	2	5.46816	0.482	1
ENSG00000123684	LPGAT1	0.052077	0.053482	1	18.698	0.483	1
ENSG00000123815	COQ8B	0.083469	0.087159	1	11.4733	1.066	1
ENSG00000123983	ACSL3	0.135388	0.145474	1	6.87406	0.419	1
ENSG00000123992	DNPEP	0.072072	0.074802	1	13.3687	1.336	1
ENSG00000124120	TTPAL	0.060371	0.06227	1	16.059	1.188	1
ENSG00000124177	CHD6	0.344434	0.422256	1	2.36823	0.246	1
ENSG00000124181	PLCG1	0.237064	0.270581	1	3.69575	0.583	1
ENSG00000124194	GDAP1L1	0.049438	0.050702	1	19.723	1.049	1
ENSG00000124203	ZNF831	0.134021	0.143895	1	6.94951	0.766	1
ENSG00000124215	CDH26	0.157761	0.171691	1	5.82441	1.251	1
ENSG00000124490	CRISP2	0.048947	0.050185	1	19.9262	1.104	1
ENSG00000124491	F13A1	0.121099	0.129084	1	7.74692	0.922	1
ENSG00000124678	TCP11	0.054751	0.056307	1	17.7597	1.14	1
ENSG00000124749	COL21A1	0.187059	0.207097	1	4.82866	1.186	1
ENSG00000124788	ATXN1	0.094681	0.099467	1	10.0535	0.174	1
ENSG00000124813	RUNX2	0.00209	0.066084	2	30.2646	0.414	0.283798
ENSG00000124920	MYRF	0.144518	0.15609	1	6.40656	0.156	1
ENSG00000125107	CNOT1	0.05746	0.384556	2	5.2008	0.042	1
ENSG00000125398	SOX9	0.047089	0.048234	1	20.7322	0.105	1
ENSG00000125447	GGA3	0.101324	0.106832	1	9.36045	0.822	1
ENSG00000125450	NUP85	0.131362	0.140829	1	7.10083	0.552	1
ENSG00000125485	DDX31	0.132066	0.14164	1	7.06018	0.971	1
ENSG00000125779	PANK2	0.059709	0.061566	1	16.2428	1.177	1
ENSG00000125844	RRBP1	0.149399	0.161812	1	6.18001	0.82	1
ENSG00000125912	NCLN	0.092951	0.097559	1	10.2502	0.646	1
ENSG00000126247	CAPNS1	0.079067	0.082368	1	12.1406	1.117	1
ENSG00000126261	UBA2	0.086434	0.090399	1	11.062	0.164	1
ENSG00000126461	SCAF1	0.120941	0.128903	1	7.75778	0.223	1
ENSG00000126464	PRR12	0.151835	0.16468	1	6.07238	0.07	1
ENSG00000126705	AHDC1	0	0.139632	11	78.7786	0.078	0
ENSG00000126773	PCNX4	0.129428	0.138605	1	7.21475	1.262	1
ENSG00000126804	ZBTB1	0.080345	0.083756	1	11.9394	0.411	1
ENSG00000127124	HIVEP3	0.216207	0.24361	1	4.10492	NA	1
ENSG00000127152	BCL11B	0.001953	0.063832	2	31.3323	0.14	0.269292
ENSG00000127314	RAP1B	0.029161	0.029595	1	33.7897	0.472	1
ENSG00000127329	PTPRB	0.294173	0.348386	1	2.87038	0.558	1
ENSG00000127481	UBR4	0.523356	0.740986	1	1.34955	0.295	1
ENSG00000127884	ECHS1	0.040212	0.041043	1	24.365	0.858	1
ENSG00000127989	MTERF1	0.057839	0.059579	1	16.7844	1.399	1
ENSG00000128052	KDR	0.202085	0.225754	1	4.42961	0.389	1
ENSG00000128482	RNF112	0.070843	0.073477	1	13.6097	0.729	1
ENSG00000128512	DOCK4	0.345199	0.423424	1	2.3617	0.386	1
ENSG00000128573	FOXP2	1.49e-06	0.183557	5	27.2395	0.143	0.000363
ENSG00000128655	PDE11A	0.156719	0.170455	1	5.86664	1.33	1
ENSG00000128829	EIF2AK4	0.25857	0.299174	1	3.34253	0.835	1
ENSG00000128917	DLL4	0.100404	0.105809	1	9.45098	0.092	1
ENSG00000129003	VPS13C	0.483095	0.659896	1	1.51539	0.795	1
ENSG00000129028	THAP10	0.014681	0.01479	1	67.6117	1.299	1
ENSG00000129038	LOXL1	0.066615	0.068938	1	14.5058	0.953	1
ENSG00000129292	PHF20L1	0.171488	0.188124	1	5.31563	0.477	1
ENSG00000129347	KRI1	0.111688	0.118432	1	8.44363	1.045	1
ENSG00000129422	MTUS1	0.214137	0.240972	1	4.14985	0.821	1
ENSG00000129451	KLK10	0.04048	0.041322	1	24.2	1.666	1
ENSG00000129534	MIS18BP1	0.009886	0.147663	2	13.5444	0.82	0.885181
ENSG00000129595	EPB41L4A	0.162851	0.177753	1	5.62578	0.923	1
ENSG00000129636	ITFG1	0.109033	0.115448	1	8.66195	0.516	1
ENSG00000129646	QRICH2	0.196947	0.219334	1	4.55926	0.914	1
ENSG00000129691	ASH2L	0.107163	0.113351	1	8.82213	0.821	1
ENSG00000129757	CDKN1C	0.029223	0.029659	1	33.7171	1.091	1
ENSG00000130222	GADD45G	0.019502	0.019694	1	50.7756	0.694	1
ENSG00000130377	ACSBG2	0.004079	0.093165	2	21.4674	1.205	0.483768
ENSG00000130396	AFDN	0.310995	0.372506	1	2.68452	0.398	1
ENSG00000130402	ACTN4	0.137693	0.148144	1	6.75018	0.228	1
ENSG00000130449	ZSWIM6	0.146149	0.157998	1	6.32917	0.089	1
ENSG00000130559	CAMSAP1	0.208423	0.233728	1	4.27848	0.495	1
ENSG00000130702	LAMA5	0.032432	0.685763	3	4.37469	0.639	1
ENSG00000130751	NPAS1	0.061698	0.063683	1	15.7028	0.872	1
ENSG00000130787	HIP1R	0.173899	0.191039	1	5.23454	0.991	1
ENSG00000130811	EIF3G	0.048195	0.049396	1	20.2447	0.259	1
ENSG00000130813	SHFL	0.053502	0.054987	1	18.1862	0.82	1
ENSG00000130816	DNMT1	0.255637	0.295226	1	3.38723	0.124	1
ENSG00000130935	NOL11	0.107782	0.114045	1	8.76844	0.568	1
ENSG00000130940	CASZ1	0.011899	0.162807	2	12.2845	0.316	0.986482
ENSG00000131018	SYNE1	0.787105	1.54696	1	0.646431	0.593	1
ENSG00000131043	AAR2	0.037799	0.038532	1	25.9524	1.896	1
ENSG00000131059	BPIFA3	0.043916	0.044909	1	22.2671	1.56	1
ENSG00000131096	PYY	0.011277	0.011342	1	88.1717	1.916	0.9646
ENSG00000131379	C3orf20	0.118169	0.125755	1	7.95197	1.228	1
ENSG00000131435	PDLIM4	0.016417	0.016554	1	60.4094	0.92	1
ENSG00000131437	KIF3A	0.115755	0.123021	1	8.12866	0.434	1
ENSG00000131504	DIAPH1	0.17325	0.190253	1	5.25617	0.514	1
ENSG00000131653	TRAF7	0.121781	0.129859	1	7.70066	0.459	1
ENSG00000131711	MAP1B	0.221553	0.250455	1	3.99273	0.156	1
ENSG00000131848	ZSCAN5A	0.012719	0.0128	1	78.1228	1.568	1
ENSG00000132313	MRPL35	0.045134	0.046184	1	21.6525	1.082	1
ENSG00000132321	IQCA1	0.143775	0.155222	1	6.44237	0.827	1
ENSG00000132334	PTPRE	0.187965	0.208212	1	4.8028	0.66	1
ENSG00000132388	UBE2G1	0.034287	0.034888	1	28.6627	0.41	1
ENSG00000132424	PNISR	0.161935	0.176659	1	5.66062	0.237	1
ENSG00000132466	ANKRD17	0.26406	0.306607	1	3.26151	0.07	1
ENSG00000132467	UTP3	0.042801	0.043744	1	22.8601	0.816	1
ENSG00000132510	KDM6B	5.54e-05	0.198701	4	20.1307	0.146	0.011207
ENSG00000132518	GUCY2D	0.110744	0.11737	1	8.52005	0.894	1
ENSG00000132535	DLG4	1.11e-16	0.167361	11	65.7263	0.179	5.49e-14
ENSG00000132549	VPS13B	0.443655	0.586366	1	1.70542	0.748	1
ENSG00000132554	RGS22	0.192049	0.213254	1	4.68924	1.023	1
ENSG00000132563	REEP2	0.048933	0.050171	1	19.9318	0.873	1
ENSG00000132600	PRMT7	0.115063	0.122239	1	8.1807	1.101	1
ENSG00000132639	SNAP25	0.044917	0.045957	1	21.7593	0.398	1
ENSG00000132906	CASP9	0.054608	0.056155	1	17.8078	1.011	1
ENSG00000132970	WASF3	0.066853	0.069193	1	14.4524	0.39	1
ENSG00000133026	MYH10	0.287123	0.338446	1	2.95468	0.289	1
ENSG00000133055	MYBPH	0.074963	0.077921	1	12.8335	1.377	1
ENSG00000133107	TRPC4	0.158437	0.172495	1	5.79727	0.501	1
ENSG00000133110	POSTN	0.153503	0.166649	1	6.00064	0.889	1
ENSG00000133256	PDE6B	0.132367	0.141987	1	7.04292	1.169	1
ENSG00000133318	RTN3	0.092488	0.097049	1	10.3041	0.862	1
ENSG00000133657	ATP13A3	0.193013	0.214448	1	4.66315	0.404	1
ENSG00000133706	LARS1	0.194378	0.21614	1	4.62663	0.896	1
ENSG00000133812	SBF2	0.311292	0.372938	1	2.68141	0.643	1
ENSG00000133884	DPF2	0.12308	0.131339	1	7.61388	0.388	1
ENSG00000134138	MEIS2	0.004069	0.093037	2	21.4968	0.254	0.483768
ENSG00000134186	PRPF38B	0.163707	0.178776	1	5.59358	0.354	1
ENSG00000134215	VAV3	0.186993	0.207015	1	4.83056	0.837	1
ENSG00000134242	PTPN22	0.117498	0.124994	1	8.0004	1.002	1
ENSG00000134250	NOTCH2	0.00231	0.255989	3	11.7192	0.202	0.30674
ENSG00000134265	NAPG	0.082823	0.086455	1	11.5668	0.739	1
ENSG00000134313	KIDINS220	0.227266	0.25782	1	3.87867	0.512	1
ENSG00000134318	ROCK2	0.259249	0.300091	1	3.33232	0.32	1
ENSG00000134323	MYCN	0.000956	0.044382	2	45.0637	0.284	0.147929
ENSG00000134376	CRB1	0.014211	0.178869	2	11.1814	0.858	1
ENSG00000134440	NARS1	2.45e-05	0.160806	4	24.8746	1.124	0.005129
ENSG00000134516	DOCK2	0.286694	0.337844	1	2.95994	0.464	1
ENSG00000134532	SOX5	2.65e-10	0.147486	7	47.4623	0.148	8.56e-08
ENSG00000134644	PUM1	0.18031	0.198829	1	5.02946	0.119	1
ENSG00000134759	ELP2	0.158491	0.172559	1	5.79513	1.015	1
ENSG00000134780	DAGLA	0.107504	0.113734	1	8.79247	0.216	1
ENSG00000134853	PDGFRA	0.10063	0.106061	1	9.42857	0.378	1
ENSG00000134871	COL4A2	0.02945	0.264831	2	7.55199	0.629	1
ENSG00000134909	ARHGAP32	0.028983	0.262526	2	7.6183	0.378	1
ENSG00000134954	ETS1	0.08391	0.087641	1	11.4102	0.315	1
ENSG00000135052	GOLM1	0.069186	0.071696	1	13.9477	0.705	1
ENSG00000135083	CCNJL	0.047116	0.048262	1	20.72	1.467	1
ENSG00000135090	TAOK3	0.154306	0.167598	1	5.96666	0.503	1
ENSG00000135111	TBX3	0.001901	0.062971	2	31.7605	0.225	0.264279
ENSG00000135205	CCDC146	0.152901	0.165937	1	6.02638	1.194	1
ENSG00000135249	RINT1	0.141796	0.152914	1	6.53963	0.933	1
ENSG00000135253	KCP	0.249988	0.287666	1	3.47625	1.229	1
ENSG00000135298	ADGRB3	0.27028	0.315094	1	3.17366	0.309	1
ENSG00000135365	PHF21A	9.52e-06	0.126091	4	31.723	0.156	0.002145
ENSG00000135414	GDF11	0.043787	0.044775	1	22.3341	0.596	1
ENSG00000135424	ITGA7	0.188253	0.208566	1	4.79464	0.796	1
ENSG00000135447	PPP1R1A	0.03046	0.030933	1	32.3276	1.26	1
ENSG00000135451	TROAP	0.114063	0.121109	1	8.257	1.144	1
ENSG00000135506	OS9	0.106106	0.112169	1	8.91515	0.878	1
ENSG00000135577	NMBR	0.02203	0.022276	1	44.8918	0.813	1
ENSG00000135587	SMPD2	0.053596	0.055086	1	18.1535	1.457	1
ENSG00000135605	TEC	0.121529	0.129572	1	7.71771	1.047	1
ENSG00000135622	SEMA4F	0.132852	0.142546	1	7.01528	0.851	1
ENSG00000135638	EMX1	0.032853	0.033405	1	29.9358	0.229	1
ENSG00000135720	DYNC1LI2	0.067418	0.069798	1	14.327	0.496	1
ENSG00000135723	FHOD1	0.008589	0.13716	2	14.5815	0.968	0.839599
ENSG00000135749	PCNX2	0.282405	0.33185	1	3.01341	0.91	1
ENSG00000135766	EGLN1	0.040871	0.04173	1	23.9639	0.733	1
ENSG00000135870	RC3H1	0.235211	0.268156	1	3.72917	0.5	1
ENSG00000135903	PAX3	0.087054	0.091079	1	10.9795	0.639	1
ENSG00000135912	TTLL4	0.177489	0.195394	1	5.11787	0.863	1
ENSG00000135968	GCC2	0.238414	0.272352	1	3.67172	0.647	1
ENSG00000136014	USP44	0.114627	0.121747	1	8.21377	1.102	1
ENSG00000136044	APPL2	0.109335	0.115787	1	8.63652	1.103	1
ENSG00000136051	WASHC4	0.23806	0.271888	1	3.67799	0.592	1
ENSG00000136098	NEK3	0.093706	0.098391	1	10.1635	1.055	1
ENSG00000136111	TBC1D4	0.168364	0.18436	1	5.42416	1.023	1
ENSG00000136153	LMO7	0.272398	0.318001	1	3.14464	0.724	1
ENSG00000136158	SPRY2	0.0006	0.035048	2	57.0649	1.084	0.100706
ENSG00000136237	RAPGEF5	0.160078	0.174446	1	5.73243	0.625	1
ENSG00000136238	RAC1	0.040456	0.041298	1	24.2145	0.275	1
ENSG00000136352	NKX2-1	0.03979	0.040603	1	24.6284	0.563	1
ENSG00000136367	ZFHX2	0.188899	0.209363	1	4.7764	0.691	1
ENSG00000136381	IREB2	0.167934	0.183844	1	5.43941	0.462	1
ENSG00000136451	VEZF1	0.002163	0.067266	2	29.7325	0.103	0.289398
ENSG00000136504	KAT7	0.12343	0.131739	1	7.59076	0.169	1
ENSG00000136518	ACTL6A	0.065342	0.067575	1	14.7985	0.164	1
ENSG00000136531	SCN2A	0	0.297457	17	57.1512	0.101	0
ENSG00000136535	TBR1	0.002553	0.073222	2	27.3141	0.121	0.334028
ENSG00000136560	TANK	0.083258	0.086929	1	11.5036	0.566	1
ENSG00000136574	GATA4	0.058576	0.060362	1	16.5668	0.645	1
ENSG00000136628	EPRS1	0.230313	0.261772	1	3.82012	0.673	1
ENSG00000136697	IL1F10	0.019637	0.019833	1	50.4221	1.816	1
ENSG00000136715	SAP130	0.015138	0.18498	2	10.812	0.199	1
ENSG00000136731	UGGT1	0.239974	0.274402	1	3.64429	0.524	1
ENSG00000136758	YME1L1	0.137437	0.147847	1	6.76376	0.484	1
ENSG00000136770	DNAJC1	0.108641	0.115008	1	8.69501	1.024	1
ENSG00000136830	NIBAN2	0.138349	0.148905	1	6.71567	0.743	1
ENSG00000136848	DAB2IP	0.130469	0.139802	1	7.15298	0.506	1
ENSG00000136854	STXBP1	0	0.117158	17	145.103	0.101	0
ENSG00000137094	DNAJB5	0.071671	0.07437	1	13.4464	0.767	1
ENSG00000137145	DENND4C	0.239895	0.274299	1	3.64565	0.553	1
ENSG00000137166	FOXP4	0.085272	0.089128	1	11.2198	0.488	1
ENSG00000137270	GCM1	0.044559	0.045582	1	21.9385	0.251	1
ENSG00000137337	MDC1	0.139779	0.150566	1	6.6416	0.739	1
ENSG00000137411	VARS2	0.202958	0.226848	1	4.40824	0.987	1
ENSG00000137634	NXPE4	0.041584	0.042473	1	23.5443	1.848	1
ENSG00000137642	SORL1	0.328277	0.397909	1	2.51314	0.561	1
ENSG00000137693	YAP1	0.078937	0.082227	1	12.1615	0.179	1
ENSG00000137700	SLC37A4	0.066665	0.068991	1	14.4947	1.123	1
ENSG00000137710	RDX	0.126495	0.135241	1	7.3942	0.642	1
ENSG00000137766	UNC13C	0.327679	0.39702	1	2.51877	0.743	1
ENSG00000137776	SLTM	0.243499	0.279051	1	3.58357	0.375	1
ENSG00000137802	MAPKBP1	0.236202	0.269452	1	3.71124	0.557	1
ENSG00000137824	RMDN3	0.10463	0.110519	1	9.04825	0.967	1
ENSG00000137831	UACA	0.196955	0.219345	1	4.55904	0.929	1
ENSG00000137834	SMAD6	2.02e-05	0.050111	3	59.8673	1.997	0.004383
ENSG00000137869	CYP19A1	0.053345	0.05482	1	18.2415	0.975	1
ENSG00000137872	SEMA6D	0.013954	0.177137	2	11.2907	0.431	1
ENSG00000138069	RAB1A	0.036828	0.037523	1	26.6504	0.269	1
ENSG00000138081	FBXO11	0.000893	0.183164	3	16.3788	0.032	0.139405
ENSG00000138095	LRPPRC	0.245927	0.282266	1	3.54275	0.695	1
ENSG00000138160	KIF11	0.011357	0.158848	2	12.5906	0.123	0.965793
ENSG00000138161	CUZD1	0.06406	0.066204	1	15.1048	1.184	1
ENSG00000138162	TACC2	0.038684	0.307793	2	6.49788	0.77	1
ENSG00000138246	DNAJC13	0.06394	0.40885	2	4.89177	0.347	1
ENSG00000138303	ASCC1	0.090381	0.09473	1	10.5564	1.081	1
ENSG00000138347	MYPN	0.192964	0.214387	1	4.66446	0.56	1
ENSG00000138375	SMARCAL1	0.106818	0.112965	1	8.85227	0.911	1
ENSG00000138378	STAT4	0.134224	0.144129	1	6.93824	0.458	1
ENSG00000138434	ITPRID2	0.013646	0.175051	2	11.4252	0.573	1
ENSG00000138592	USP8	0.154632	0.167984	1	5.95295	0.257	1
ENSG00000138593	SECISBP2L	0.012128	0.164457	2	12.1612	0.519	0.998059
ENSG00000138663	COPS4	0.076622	0.079716	1	12.5445	0.226	1
ENSG00000138674	SEC31A	0.212426	0.238798	1	4.18764	0.654	1
ENSG00000138688	KIAA1109	0.561014	0.823288	1	1.21464	0.589	1
ENSG00000138760	SCARB2	0.088982	0.093193	1	10.7304	0.859	1
ENSG00000138768	USO1	0.15424	0.16752	1	5.96944	0.478	1
ENSG00000138814	PPP3CA	0.09857	0.103773	1	9.6364	0.349	1
ENSG00000138821	SLC39A8	0.046249	0.047352	1	21.1182	0.447	1
ENSG00000138829	FBN2	0.012619	0.475798	3	6.3052	0.315	1
ENSG00000138834	MAPK8IP3	0.209067	0.234542	1	4.26363	0.291	1
ENSG00000139117	CPNE8	0.005822	0.111995	2	17.8579	0.649	0.635488
ENSG00000139182	CLSTN3	0.126192	0.134894	1	7.41322	0.599	1
ENSG00000139197	PEX5	0.107776	0.114038	1	8.76899	0.966	1
ENSG00000139219	COL2A1	0.034507	0.288923	2	6.92225	0.161	1
ENSG00000139220	PPFIA2	0.282816	0.332423	1	3.00821	0.245	1
ENSG00000139597	N4BP2L1	0.051953	0.053351	1	18.7439	0.597	1
ENSG00000139618	BRCA2	0.260547	0.301844	1	3.31297	0.84	1
ENSG00000139625	MAP3K12	0.137797	0.148265	1	6.7447	0.274	1
ENSG00000139645	ANKRD52	0.127762	0.136693	1	7.31567	0.129	1
ENSG00000139718	SETD1B	0.001604	0.224939	3	13.3369	0.114	0.226477
ENSG00000139737	SLAIN1	0.102901	0.108589	1	9.20905	0.528	1
ENSG00000139970	RTN1	0.068774	0.071254	1	14.0344	0.529	1
ENSG00000139990	DCAF5	0.138587	0.149182	1	6.70324	0.398	1
ENSG00000140057	AK7	0.14904	0.161391	1	6.19614	1.086	1
ENSG00000140067	FAM181A	0.022265	0.022517	1	44.4117	0.987	1
ENSG00000140093	SERPINA10	0.041041	0.041907	1	23.8626	1.364	1
ENSG00000140153	WDR20	0.074913	0.077868	1	12.8423	0.36	1
ENSG00000140199	SLC12A6	0.022242	0.227351	2	8.79699	0.485	1
ENSG00000140262	TCF12	0.008215	0.134002	2	14.9252	0.759	0.816505
ENSG00000140332	TLE3	0.138764	0.149387	1	6.69402	0.184	1
ENSG00000140350	ANP32A	0.04925	0.050504	1	19.8005	0.432	1
ENSG00000140443	IGF1R	0.189634	0.210269	1	4.75581	0.385	1
ENSG00000140470	ADAMTS17	0.027718	0.256205	2	7.80624	0.894	1
ENSG00000140479	PCSK6	0.186613	0.206548	1	4.8415	0.846	1
ENSG00000140534	TICRR	0.035415	0.293098	2	6.82366	0.806	1
ENSG00000140563	MCTP2	0.16753	0.183358	1	5.4538	1.394	1
ENSG00000140564	FURIN	0.117435	0.124923	1	8.00493	0.237	1
ENSG00000140575	IQGAP1	0.283636	0.333567	1	2.9979	0.345	1
ENSG00000140632	GLYR1	0.120256	0.128124	1	7.80494	0.552	1
ENSG00000140678	ITGAX	0.158122	0.17212	1	5.80991	0.901	1
ENSG00000140795	MYLK3	0.089008	0.093221	1	10.7272	0.955	1
ENSG00000140836	ZFHX3	0.007203	0.386121	3	7.76959	0.221	0.749369
ENSG00000140859	KIFC3	0.176574	0.194282	1	5.14715	0.746	1
ENSG00000140939	NOL3	0.033606	0.034184	1	29.2536	1.571	1
ENSG00000140943	MBTPS1	0.178179	0.196233	1	5.09598	0.843	1
ENSG00000141027	NCOR1	0.068721	0.426232	2	4.69228	0.293	1
ENSG00000141076	UTP4	0.130254	0.139554	1	7.16569	0.66	1
ENSG00000141098	GFOD2	0.048077	0.049272	1	20.2957	0.854	1
ENSG00000141258	SGSM2	0.152517	0.165484	1	6.04288	0.669	1
ENSG00000141295	SCRN2	0.054818	0.056378	1	17.7373	0.81	1
ENSG00000141298	SSH2	0.019885	0.214033	2	9.34434	0.413	1
ENSG00000141338	ABCA8	0.20812	0.233345	1	4.28549	1.228	1
ENSG00000141367	CLTC	4.79e-13	0.272086	10	36.7531	0.081	1.94e-10
ENSG00000141376	BCAS3	0.000117	0.241631	4	16.5542	0.745	0.022413
ENSG00000141424	SLC39A6	0.093754	0.098444	1	10.158	0.994	1
ENSG00000141431	ASXL3	0	0.254442	35	137.556	0.272	0
ENSG00000141441	GAREM1	0.121958	0.130061	1	7.68871	0.371	1
ENSG00000141526	SLC16A3	0.04582	0.046903	1	21.3207	1.172	1
ENSG00000141527	CARD14	0.151192	0.163922	1	6.10045	1.167	1
ENSG00000141664	ZCCHC2	0.131073	0.140496	1	7.11765	0.533	1
ENSG00000141736	ERBB2	0.200114	0.223286	1	4.47857	0.575	1
ENSG00000141837	CACNA1A	0.076479	0.453618	2	4.409	0.178	1
ENSG00000141968	VAV1	0.163692	0.178759	1	5.59413	0.438	1
ENSG00000142065	ZFP14	0.023026	0.023296	1	42.9266	0.876	1
ENSG00000142173	COL6A2	0.018493	0.205854	2	9.71564	0.706	1
ENSG00000142182	DNMT3L	0.064292	0.066452	1	15.0484	1.082	1
ENSG00000142197	DOP1B	0.243443	0.278977	1	3.58453	0.832	1
ENSG00000142279	WTIP	0.06358	0.065691	1	15.2228	0.803	1
ENSG00000142347	MYO1F	0.213644	0.240346	1	4.16067	0.5	1
ENSG00000142609	CFAP74	0.237032	0.270539	1	3.69633	0.825	1
ENSG00000142619	PADI3	0.076134	0.079189	1	12.6281	1.259	1
ENSG00000142623	PADI1	0.092929	0.097534	1	10.2528	1.255	1
ENSG00000142733	MAP3K6	0.164264	0.179442	1	5.57283	0.921	1
ENSG00000142765	SYTL1	0.094645	0.099428	1	10.0575	1.094	1
ENSG00000142798	HSPG2	0.527847	0.750451	1	1.33253	0.678	1
ENSG00000142910	TINAGL1	0.089376	0.093625	1	10.6809	0.917	1
ENSG00000143093	STRIP1	0.128932	0.138035	1	7.24454	0.813	1
ENSG00000143126	CELSR2	0.31623	0.380133	1	2.63066	0.304	1
ENSG00000143153	ATP1B1	0.065206	0.067429	1	14.8303	0.193	1
ENSG00000143375	CGN	0.246365	0.282847	1	3.53548	1.013	1
ENSG00000143412	ANXA9	0.076821	0.079932	1	12.5106	1.278	1
ENSG00000143442	POGZ	0	0.242998	18	74.0747	0.208	0
ENSG00000143469	SYT14	0.091682	0.09616	1	10.3993	0.434	1
ENSG00000143569	UBAP2L	0.176408	0.19408	1	5.15251	0.141	1
ENSG00000143595	AQP10	0.01929	0.019478	1	51.3387	1.195	1
ENSG00000143614	GATAD2B	0	0.110278	24	217.632	0.146	0
ENSG00000143621	ILF2	0.083222	0.08689	1	11.5088	0.312	1
ENSG00000143624	INTS3	0.202738	0.226572	1	4.41362	0.361	1
ENSG00000143632	ACTA1	0.043509	0.044484	1	22.4798	1.135	1
ENSG00000143669	LYST	0.469037	0.633063	1	1.57962	0.469	1
ENSG00000143748	NVL	0.185255	0.20488	1	4.88091	1.14	1
ENSG00000143772	ITPKB	0.081832	0.085375	1	11.7131	0.397	1
ENSG00000143995	MEIS1	0.080035	0.08342	1	11.9875	0.15	1
ENSG00000144233	AMMECR1L	0.08429	0.088055	1	11.3565	0.236	1
ENSG00000144283	PKP4	0.216129	0.243511	1	4.10659	0.809	1
ENSG00000144285	SCN1A	2.81e-05	0.338843	5	14.7561	0.11	0.005746
ENSG00000144290	SLC4A10	0.200377	0.223615	1	4.47197	0.465	1
ENSG00000144354	CDCA7	0.084695	0.088498	1	11.2997	0.818	1
ENSG00000144357	UBR3	0.264596	0.307336	1	3.25377	0.441	1
ENSG00000144406	UNC80	0.476612	0.647432	1	1.54456	0.539	1
ENSG00000144591	GMPPA	0.102716	0.108383	1	9.2265	1.022	1
ENSG00000144597	EAF1	0.035063	0.035692	1	28.0173	1.831	1
ENSG00000144711	IQSEC1	0.14886	0.161178	1	6.20431	0.609	1
ENSG00000144736	SHQ1	0.080413	0.083831	1	11.9288	1.013	1
ENSG00000144893	MED12L	0.068367	0.424961	2	4.70631	0.247	1
ENSG00000145191	EIF2B5	0.124965	0.133492	1	7.49109	0.588	1
ENSG00000145246	ATP10D	0.212016	0.238278	1	4.19678	0.734	1
ENSG00000145348	TBCK	0.144487	0.156055	1	6.40802	1.061	1
ENSG00000145362	ANK2	0.02649	0.632897	3	4.74011	0.285	1
ENSG00000145390	USP53	0.139959	0.150775	1	6.6324	0.993	1
ENSG00000145425	RPS3A	0.01609	0.016221	1	61.649	0.379	1
ENSG00000145428	RNF175	0.076511	0.079596	1	12.5635	1.264	1
ENSG00000145495	MARCHF6	0.193907	0.215556	1	4.63917	0.324	1
ENSG00000145526	CDH18	0.084892	0.088714	1	11.2722	0.48	1
ENSG00000145604	SKP2	0.093452	0.098111	1	10.1925	0.571	1
ENSG00000145642	SHISAL2B	0.019113	0.019298	1	51.8191	1.348	1
ENSG00000145649	GZMA	0.027826	0.028221	1	35.4346	1.531	1
ENSG00000145675	PIK3R1	0.000971	0.188592	3	15.9074	0.381	0.148944
ENSG00000145794	MEGF10	0.186748	0.206714	1	4.8376	0.747	1
ENSG00000145808	ADAMTS19	0.212939	0.23945	1	4.17624	0.716	1
ENSG00000145907	G3BP1	0.008719	0.138244	2	14.4672	0.814	0.847651
ENSG00000146005	PSD2	0.090549	0.094914	1	10.5359	0.803	1
ENSG00000146063	TRIM41	0.092617	0.097191	1	10.2891	0.285	1
ENSG00000146067	FAM193B	0.099499	0.104804	1	9.54166	0.616	1
ENSG00000146072	TNFRSF21	0.051063	0.052412	1	19.0795	0.597	1
ENSG00000146197	SCUBE3	0.013045	0.170926	2	11.701	0.489	1
ENSG00000146216	TTBK1	0.012412	0.166479	2	12.0135	0.414	1
ENSG00000146374	RSPO3	0.067068	0.069423	1	14.4045	0.958	1
ENSG00000146414	SHPRH	0.288764	0.340751	1	2.93469	0.619	1
ENSG00000146826	TRAPPC14	0.063404	0.065503	1	15.2665	0.542	1
ENSG00000146830	GIGYF1	0.001269	0.207128	3	14.4838	0.605	0.185053
ENSG00000146872	TLK2	0	0.105051	10	95.1915	0.095	0
ENSG00000146909	NOM1	0.080205	0.083604	1	11.9611	1.217	1
ENSG00000146918	NCAPG2	0.160283	0.17469	1	5.72442	0.518	1
ENSG00000147454	SLC25A37	0.049334	0.050592	1	19.7658	0.832	1
ENSG00000147457	CHMP7	0.075372	0.078364	1	12.761	0.508	1
ENSG00000147533	GOLGA7	0.001043	0.046393	2	43.1101	0.922	0.155998
ENSG00000147548	NSD3	0.203141	0.227078	1	4.40378	0.209	1
ENSG00000147649	MTDH	0.090545	0.09491	1	10.5363	0.574	1
ENSG00000147697	GSDMC	0.069793	0.072348	1	13.8222	1.259	1
ENSG00000147852	VLDLR	0.193219	0.214702	1	4.65761	0.817	1
ENSG00000147862	NFIB	0.009554	0.145039	2	13.7894	0.31	0.876192
ENSG00000147894	C9orf72	0.069045	0.071544	1	13.9774	0.97	1
ENSG00000148143	ZNF462	0.273307	0.319251	1	3.13233	0.112	1
ENSG00000148204	CRB2	0.137797	0.148265	1	6.7447	0.757	1
ENSG00000148362	PAXX	0.031691	0.032204	1	31.0516	1.024	1
ENSG00000148400	NOTCH1	0.00028	0.304163	4	13.1508	0.099	0.050823
ENSG00000148468	FAM171A1	0.109358	0.115812	1	8.63467	0.45	1
ENSG00000148606	POLR3A	0.204669	0.228997	1	4.36687	0.985	1
ENSG00000148737	TCF7L2	0.000303	0.125879	3	23.8324	0.553	0.054375
ENSG00000148835	TAF5	0.006732	0.120777	2	16.5595	0.445	0.708692
ENSG00000148840	PPRC1	0.181432	0.200199	1	4.99503	0.269	1
ENSG00000148843	PDCD11	0.260874	0.302287	1	3.30812	0.633	1
ENSG00000149136	SSRP1	0.109711	0.116209	1	8.6052	0.483	1
ENSG00000149177	PTPRJ	0.166946	0.182657	1	5.47473	1.217	1
ENSG00000149212	SESN3	0.08189	0.085438	1	11.7043	0.597	1
ENSG00000149256	TENM4	0.290108	0.342642	1	2.9185	0.373	1
ENSG00000149260	CAPN5	0.106752	0.112891	1	8.8581	1.081	1
ENSG00000149292	TTC12	0.112766	0.119647	1	8.35792	0.976	1
ENSG00000149308	NPAT	0.158902	0.173047	1	5.77877	0.563	1
ENSG00000149311	ATM	0.081726	0.47163	2	4.24061	0.936	1
ENSG00000149428	HYOU1	0.160972	0.175512	1	5.69762	0.412	1
ENSG00000149452	SLC22A8	0.053321	0.054795	1	18.2497	0.905	1
ENSG00000149474	KAT14	0.105942	0.111985	1	8.92981	0.972	1
ENSG00000149577	SIDT2	0.150997	0.163692	1	6.10902	0.722	1
ENSG00000149742	SLC22A9	0.069463	0.071994	1	13.8901	1.249	1
ENSG00000149782	PLCB3	0.192576	0.213906	1	4.67496	0.41	1
ENSG00000149972	CNTN5	0.196725	0.219058	1	4.56501	0.714	1
ENSG00000150054	MPP7	0.109635	0.116124	1	8.6115	0.91	1
ENSG00000150527	MIA2	0.200697	0.224015	1	4.46399	0.807	1
ENSG00000150627	WDR17	0.210891	0.236851	1	4.22207	0.991	1
ENSG00000150687	PRSS23	0.077279	0.080428	1	12.4335	1.047	1
ENSG00000150760	DOCK1	0.361996	0.449411	1	2.22513	0.6	1
ENSG00000150990	DHX37	0.16992	0.186234	1	5.3696	0.458	1
ENSG00000150995	ITPR1	0.386188	0.488067	1	2.0489	0.401	1
ENSG00000151062	CACNA2D4	0.02289	0.230909	2	8.66141	1.132	1
ENSG00000151067	CACNA1C	0.000481	0.351558	4	11.3779	0.159	0.082325
ENSG00000151090	THRB	0.080775	0.084224	1	11.8731	0.606	1
ENSG00000151092	NGLY1	0.136297	0.146526	1	6.82473	1.019	1
ENSG00000151150	ANK3	0.003742	0.618701	4	6.46515	0.191	0.452828
ENSG00000151276	MAGI1	0.225474	0.255504	1	3.91383	0.505	1
ENSG00000151466	SCLT1	0.144454	0.156016	1	6.40962	0.652	1
ENSG00000151475	SLC25A31	0.062292	0.064317	1	15.548	1.425	1
ENSG00000151611	MMAA	0.076344	0.079415	1	12.592	1.035	1
ENSG00000151612	ZNF827	0.149447	0.161869	1	6.17785	0.172	1
ENSG00000151623	NR3C2	0.000353	0.132738	3	22.601	0.228	0.061566
ENSG00000151693	ASAP2	0.17274	0.189636	1	5.27325	0.524	1
ENSG00000151779	NBAS	0.066683	0.418874	2	4.7747	0.977	1
ENSG00000151914	DST	0.42968	1.46289	2	1.36715	0.306	1
ENSG00000152061	RABGAP1L	0.200037	0.22319	1	4.48049	0.77	1
ENSG00000152104	PTPN14	0.193367	0.214887	1	4.65362	0.677	1
ENSG00000152127	MGAT5	0.126668	0.135439	1	7.38338	0.562	1
ENSG00000152193	OBI1	0.079755	0.083116	1	12.0314	1.338	1
ENSG00000152217	SETBP1	0	0.156579	11	70.2523	0.117	0
ENSG00000152256	PDK1	0.080654	0.084093	1	11.8916	1.117	1
ENSG00000152402	GUCY1A2	0.112015	0.118801	1	8.41746	0.566	1
ENSG00000152492	CCDC50	0.097171	0.102222	1	9.78261	0.813	1
ENSG00000152527	PLEKHH2	0.032556	0.279805	2	7.14782	0.785	1
ENSG00000152595	MEPE	0.026442	0.026798	1	37.3169	1.588	1
ENSG00000152683	SLC30A6	0.115411	0.122632	1	8.15448	1.002	1
ENSG00000152822	GRM1	0.135572	0.145687	1	6.86404	0.525	1
ENSG00000152977	ZIC1	0.001032	0.046134	2	43.3516	0.345	0.155599
ENSG00000153066	TXNDC11	0.102074	0.107668	1	9.2878	1.247	1
ENSG00000153187	HNRNPU	0	0.136148	14	102.83	0.078	0
ENSG00000153246	PLA2R1	0.205015	0.229433	1	4.35858	0.97	1
ENSG00000153250	RBMS1	0.062199	0.064218	1	15.572	0.493	1
ENSG00000153707	PTPRD	0.009015	0.419526	3	7.15093	0.148	0.855217
ENSG00000153827	TRIP12	2.02e-10	0.359932	9	25.0047	0.052	6.66e-08
ENSG00000153922	CHD1	0.258522	0.29911	1	3.34325	0.128	1
ENSG00000153989	NUS1	0.017963	0.018126	1	55.1698	0.302	1
ENSG00000153993	SEMA3D	0.148181	0.160382	1	6.23513	0.953	1
ENSG00000154133	ROBO4	0.12681	0.135602	1	7.37451	1.013	1
ENSG00000154134	ROBO3	0.180817	0.199448	1	5.01383	0.613	1
ENSG00000154330	PGM5	0.042313	0.043234	1	23.1297	0.703	1
ENSG00000154370	TRIM11	0.037257	0.037969	1	26.3372	0.819	1
ENSG00000154479	CFAP210	0.115477	0.122706	1	8.14954	1.408	1
ENSG00000154582	ELOC	0.014835	0.014946	1	66.9069	0.538	1
ENSG00000154654	NCAM2	0.136052	0.146243	1	6.83795	0.372	1
ENSG00000154743	TSEN2	0.098937	0.10418	1	9.59874	1.216	1
ENSG00000154845	PPP4R1	0.16129	0.175891	1	5.68535	0.46	1
ENSG00000154864	PIEZO2	0.406463	0.521656	1	1.91697	0.595	1
ENSG00000154930	ACSS1	0.097823	0.102945	1	9.71396	0.94	1
ENSG00000155052	CNTNAP5	0.226184	0.256421	1	3.89983	0.618	1
ENSG00000155100	OTUD6B	0.045708	0.046786	1	21.374	1.299	1
ENSG00000155229	MMS19	0.163038	0.177976	1	5.61873	0.674	1
ENSG00000155254	MARVELD1	0.0114	0.011465	1	87.2187	1.688	0.965793
ENSG00000155324	GRAMD2B	0.090072	0.09439	1	10.5944	1.085	1
ENSG00000155330	C16orf87	0.043025	0.043978	1	22.7386	0.884	1
ENSG00000155506	LARP1	0.019112	0.209522	2	9.54553	0.304	1
ENSG00000155545	MIER3	0.075971	0.079012	1	12.6564	0.299	1
ENSG00000155561	NUP205	0.295764	0.350641	1	2.85192	0.319	1
ENSG00000155657	TTN	0.16557	4.47351	7	1.56477	0.499	1
ENSG00000155816	FMN2	0.175147	0.192551	1	5.19344	0.656	1
ENSG00000155897	ADCY8	0.161828	0.176532	1	5.66471	0.475	1
ENSG00000156140	ADAMTS3	0.016536	0.193896	2	10.3148	0.623	1
ENSG00000156222	SLC28A1	0.104189	0.110026	1	9.08873	1.068	1
ENSG00000156304	SCAF4	0.191883	0.213049	1	4.69376	0.214	1
ENSG00000156453	PCDH1	0.102952	0.108645	1	9.20425	0.435	1
ENSG00000156515	HK1	0.149062	0.161415	1	6.19519	0.504	1
ENSG00000156650	KAT6B	0	0.248355	15	60.3974	0.123	0
ENSG00000156675	RAB11FIP1	0.101527	0.107059	1	9.34063	0.936	1
ENSG00000156983	BRPF1	9.51e-07	0.167325	5	29.8819	0.238	0.000242
ENSG00000157103	SLC6A1	0.000108	0.088533	3	33.8856	0.101	0.020932
ENSG00000157110	RBPMS	0.041295	0.042172	1	23.7124	0.538	1
ENSG00000157152	SYN2	0.063997	0.066137	1	15.1202	0.882	1
ENSG00000157191	NECAP2	0.070194	0.07278	1	13.7401	1.629	1
ENSG00000157350	ST3GAL2	0.066176	0.068467	1	14.6056	0.675	1
ENSG00000157353	FCSK	0.176968	0.19476	1	5.13452	1.099	1
ENSG00000157540	DYRK1A	0	0.128276	32	249.462	0.144	0
ENSG00000157657	ZNF618	0.126368	0.135096	1	7.40215	0.423	1
ENSG00000157869	RAB28	0.051294	0.052657	1	18.9909	0.896	1
ENSG00000157884	CIB4	0.037455	0.038174	1	26.1955	1.675	1
ENSG00000157916	RER1	0.063745	0.065868	1	15.1819	0.425	1
ENSG00000157933	SKI	0.003333	0.083958	2	23.8214	0.508	0.414704
ENSG00000158008	EXTL1	0.071645	0.074341	1	13.4515	1.029	1
ENSG00000158089	GALNT14	0.128602	0.137656	1	7.26448	1.22	1
ENSG00000158125	XDH	0.192275	0.213534	1	4.6831	1.093	1
ENSG00000158201	ABHD3	0.062505	0.064544	1	15.4934	1.108	1
ENSG00000158321	AUTS2	0	0.187912	12	63.8597	0.176	0
ENSG00000158406	H4C8	0.006023	0.006041	1	165.542	1.965	0.649379
ENSG00000158445	KCNB1	0.091373	0.09582	1	10.4362	0.214	1
ENSG00000158457	TSPAN33	0.051308	0.052671	1	18.9858	1.007	1
ENSG00000158467	AHCYL2	0.117144	0.124594	1	8.02609	0.558	1
ENSG00000158480	SPATA2	0.047201	0.048351	1	20.6821	0.628	1
ENSG00000158481	CD1C	0.056754	0.058428	1	17.115	1.485	1
ENSG00000158486	DNAH3	0.446549	0.591582	1	1.69038	0.935	1
ENSG00000158683	PKD1L1	0.074244	0.445824	2	4.48607	0.881	1
ENSG00000158748	HTR6	0.018957	0.019139	1	52.2505	0.848	1
ENSG00000158792	SPATA2L	0.026076	0.026422	1	37.847	0.609	1
ENSG00000158887	MPZ	0.03524	0.035876	1	27.8735	1.055	1
ENSG00000159063	ALG8	0.126034	0.134714	1	7.42316	1.121	1
ENSG00000159086	PAXBP1	0.183111	0.202253	1	4.94431	0.452	1
ENSG00000159131	GART	0.121781	0.129859	1	7.70066	0.486	1
ENSG00000159147	DONSON	0.099492	0.104796	1	9.54231	0.981	1
ENSG00000159173	TNNI1	0.040106	0.040933	1	24.4303	1.628	1
ENSG00000159217	IGF2BP1	0.005476	0.10849	2	18.4349	0.232	0.605136
ENSG00000159228	CBR1	0.020009	0.020211	1	49.4769	1.385	1
ENSG00000159231	CBR3	0.014961	0.015074	1	66.3411	1.893	1
ENSG00000159256	MORC3	0.137318	0.147709	1	6.77008	0.431	1
ENSG00000159363	ATP13A2	0.193536	0.215096	1	4.6491	0.805	1
ENSG00000159433	STARD9	0.435591	0.571976	1	1.74833	0.945	1
ENSG00000159479	MED8	0.04897	0.05021	1	19.9164	1.136	1
ENSG00000159495	TGM7	0.107805	0.11407	1	8.76654	1.064	1
ENSG00000159650	UROC1	0.102913	0.108603	1	9.20785	1.203	1
ENSG00000159753	CARMIL2	0.228652	0.259615	1	3.85185	0.573	1
ENSG00000160007	ARHGAP35	0.151514	0.164301	1	6.08638	0.254	1
ENSG00000160145	KALRN	0.385903	0.487603	1	2.05085	0.261	1
ENSG00000160209	PDXK	0.064643	0.066827	1	14.9639	0.461	1
ENSG00000160214	RRP1	0.075961	0.079001	1	12.6581	0.91	1
ENSG00000160226	CFAP410	0.042442	0.043369	1	23.058	1.3	1
ENSG00000160299	PCNT	0.415686	0.537317	1	1.8611	0.872	1
ENSG00000160323	ADAMTS13	0.189565	0.210184	1	4.75773	0.749	1
ENSG00000160396	HIPK4	0.062266	0.064289	1	15.5549	0.974	1
ENSG00000160460	SPTBN4	0.270802	0.315809	1	3.16647	0.346	1
ENSG00000160469	BRSK1	0.007897	0.131261	2	15.2368	0.178	0.793733
ENSG00000160551	TAOK1	0.000144	0.255221	4	15.6727	0.087	0.027017
ENSG00000160796	NBEAL2	0.061164	0.398553	2	5.01815	0.654	1
ENSG00000160953	PWWP3A	0.125043	0.13358	1	7.48613	0.854	1
ENSG00000160963	COL26A1	0.09279	0.097382	1	10.2689	0.915	1
ENSG00000161509	GRIN2C	0.090513	0.094875	1	10.5402	1.078	1
ENSG00000162006	MSLNL	0.095824	0.100732	1	9.92738	1.74	1
ENSG00000162062	TEDC2	0.072536	0.075301	1	13.2801	1.17	1
ENSG00000162063	CCNF	0.125031	0.133566	1	7.48692	0.535	1
ENSG00000162222	TTC9C	0.038327	0.039081	1	25.5879	1.018	1
ENSG00000162300	ZFPL1	0.050693	0.052023	1	19.2223	1.189	1
ENSG00000162408	NOL9	0.08823	0.092368	1	10.8263	0.664	1
ENSG00000162415	ZSWIM5	0.173697	0.190794	1	5.24125	0.65	1
ENSG00000162496	DHRS3	0.035524	0.03617	1	27.647	0.798	1
ENSG00000162571	TTLL10	0.080465	0.083887	1	11.9207	1.492	1
ENSG00000162599	NFIA	1.23e-06	0.176326	5	28.3565	0.202	0.000303
ENSG00000162600	OMA1	0.086767	0.090764	1	11.0176	NA	1
ENSG00000162601	MYSM1	0.150365	0.162949	1	6.1369	0.711	1
ENSG00000162614	NEXN	0.139063	0.149734	1	6.67851	0.796	1
ENSG00000162620	LRRIQ3	0.097478	0.102562	1	9.75018	1.708	1
ENSG00000162643	DNAI3	0.140008	0.150832	1	6.6299	1.037	1
ENSG00000162645	GBP2	0.083988	0.087726	1	11.3992	1.028	1
ENSG00000162669	HFM1	0.228835	0.259852	1	3.84834	1.112	1
ENSG00000162706	CADM3	0.064332	0.066495	1	15.0388	0.372	1
ENSG00000162849	KIF26B	0.018223	0.204236	2	9.79261	0.536	1
ENSG00000162852	CNST	0.085106	0.088947	1	11.2426	0.79	1
ENSG00000162869	PPP1R21	0.171732	0.188418	1	5.30734	0.765	1
ENSG00000162909	CAPN2	0.129801	0.139033	1	7.19252	1.305	1
ENSG00000162923	WDR26	4.27e-09	0.122692	6	48.9029	0.099	1.26e-06
ENSG00000163012	ZSWIM2	0.060923	0.062858	1	15.9089	0.891	1
ENSG00000163050	COQ8A	0.083904	0.087634	1	11.4111	1.003	1
ENSG00000163082	SGPP2	0.033986	0.034577	1	28.9211	1.466	1
ENSG00000163346	PBXIP1	0.090297	0.094638	1	10.5666	1.157	1
ENSG00000163359	COL6A3	0.068047	0.423807	2	4.71913	0.614	1
ENSG00000163531	NFASC	0.230289	0.26174	1	3.82059	0.481	1
ENSG00000163539	CLASP2	0.304494	0.363116	1	2.75394	0.282	1
ENSG00000163590	PPM1L	0.046445	0.047558	1	21.027	0.648	1
ENSG00000163607	GTPBP8	0.034	0.034591	1	28.9092	1.318	1
ENSG00000163618	CADPS	0.255144	0.294564	1	3.39485	0.436	1
ENSG00000163625	WDFY3	0.029364	0.659174	3	4.55115	0.205	1
ENSG00000163637	PRICKLE2	0.150179	0.162729	1	6.14518	0.449	1
ENSG00000163743	RCHY1	0.057806	0.059544	1	16.7944	0.749	1
ENSG00000163803	PLB1	0.280879	0.329725	1	3.03283	1.083	1
ENSG00000163840	DTX3L	0.069331	0.071852	1	13.9175	1.003	1
ENSG00000163848	ZNF148	9.02e-05	0.083208	3	36.0544	0.116	0.017834
ENSG00000163875	MEAF6	0.052577	0.054009	1	18.5153	0.93	1
ENSG00000163945	UVSSA	0.090845	0.09524	1	10.4998	1.287	1
ENSG00000164045	CDC25A	0.080748	0.084196	1	11.8771	0.333	1
ENSG00000164050	PLXNB1	0.240907	0.275631	1	3.62804	0.604	1
ENSG00000164078	MST1R	0.149194	0.161571	1	6.18922	1.168	1
ENSG00000164082	GRM2	0.074704	0.077641	1	12.8797	0.889	1
ENSG00000164099	PRSS12	0.129135	0.138269	1	7.2323	1.187	1
ENSG00000164105	SAP30	0.025824	0.026164	1	38.2209	0.849	1
ENSG00000164117	FBXO8	0.046617	0.047738	1	20.9475	0.973	1
ENSG00000164134	NAA15	2.79e-10	0.148601	7	47.106	0.283	8.86e-08
ENSG00000164151	ICE1	0.213084	0.239634	1	4.17303	0.444	1
ENSG00000164171	ITGA2	0.190999	0.211955	1	4.71799	0.88	1
ENSG00000164190	NIPBL	0.423343	0.550507	1	1.81651	0.028	1
ENSG00000164253	WDR41	0.091659	0.096135	1	10.402	1.105	1
ENSG00000164306	PRIMPOL	0.084328	0.088098	1	11.3511	1.125	1
ENSG00000164323	CFAP97	0.052352	0.053772	1	18.597	1.215	1
ENSG00000164440	TXLNB	0.095818	0.100724	1	9.92808	1.076	1
ENSG00000164609	SLU7	0.121961	0.130064	1	7.6885	0.911	1
ENSG00000164638	SLC29A4	0.070767	0.073396	1	13.6248	1.162	1
ENSG00000164675	IQUB	0.091874	0.096373	1	10.3764	1.343	1
ENSG00000164690	SHH	0.023369	0.023646	1	42.2902	0.799	1
ENSG00000164715	LMTK2	0.139331	0.150046	1	6.66464	0.369	1
ENSG00000164742	ADCY1	0.147303	0.159351	1	6.27545	0.281	1
ENSG00000164764	SBSPON	0.054681	0.056233	1	17.7831	1.095	1
ENSG00000164796	CSMD3	0.143754	0.665055	2	3.00727	0.463	1
ENSG00000164828	SUN1	0.178403	0.196506	1	5.08891	0.634	1
ENSG00000164867	NOS3	0.020566	0.217946	2	9.17659	0.812	1
ENSG00000164877	MICALL2	0.128	0.136966	1	7.30111	1.243	1
ENSG00000164880	INTS1	0.046272	0.340181	2	5.87922	0.664	1
ENSG00000164953	TMEM67	0.176044	0.193638	1	5.16428	1.15	1
ENSG00000164976	MYORG	0.062956	0.065025	1	15.3787	1.124	1
ENSG00000164989	CCDC171	0.255431	0.29495	1	3.39041	1.11	1
ENSG00000165119	HNRNPK	0.004512	0.098143	2	20.3784	0.225	0.524687
ENSG00000165124	SVEP1	0.083117	0.476343	2	4.19865	0.462	1
ENSG00000165171	METTL27	0.032634	0.033178	1	30.1402	1.523	1
ENSG00000165280	VCP	0.153767	0.166961	1	5.98944	0.125	1
ENSG00000165323	FAT3	0.362678	0.45048	1	2.21985	0.382	1
ENSG00000165458	INPPL1	0.151772	0.164606	1	6.07512	0.857	1
ENSG00000165588	OTX2	0.000712	0.038217	2	52.3328	0.384	0.117276
ENSG00000165617	DACT1	0.049432	0.050695	1	19.7258	0.796	1
ENSG00000165632	TAF3	0.114101	0.121152	1	8.2541	0.201	1
ENSG00000165671	NSD1	9.63e-12	0.370658	10	26.9791	0.185	3.43e-09
ENSG00000165684	SNAPC4	0.22192	0.250926	1	3.98524	0.945	1
ENSG00000165699	TSC1	0.014637	0.181694	2	11.0075	0.249	1
ENSG00000165731	RET	0.136358	0.146597	1	6.82143	0.164	1
ENSG00000165732	DDX21	0.109572	0.116053	1	8.61675	0.273	1
ENSG00000165801	ARHGEF40	0.230542	0.262069	1	3.81579	0.763	1
ENSG00000165887	ANKRD2	0.060547	0.062458	1	16.0108	1.49	1
ENSG00000165899	OTOGL	0.345093	0.423261	1	2.36261	0.979	1
ENSG00000165970	SLC6A5	0.00602	0.113953	2	17.5511	0.82	0.649379
ENSG00000166037	CEP57	0.099597	0.104913	1	9.53168	0.87	1
ENSG00000166147	FBN1	7.22e-08	0.50996	8	15.6875	0.116	1.95e-05
ENSG00000166165	CKB	0.001215	0.050132	2	39.8946	0.625	0.178703
ENSG00000166333	ILK	0.107131	0.113316	1	8.82489	0.893	1
ENSG00000166396	SERPINB7	0.053921	0.055429	1	18.041	1.201	1
ENSG00000166734	GOLM2	0.072844	0.075634	1	13.2216	0.716	1
ENSG00000166736	HTR3A	0.076219	0.079281	1	12.6134	1.195	1
ENSG00000166747	AP1G1	0.018269	0.204512	2	9.77939	0.101	1
ENSG00000166783	MARF1	0.196503	0.218782	1	4.57077	0.157	1
ENSG00000166796	LDHC	0.036422	0.037102	1	26.9531	1.431	1
ENSG00000166813	KIF7	0.018851	0.207982	2	9.61622	1.005	1
ENSG00000166866	MYO1A	0.204049	0.228218	1	4.38177	1.124	1
ENSG00000166881	NEMP1	0.088259	0.0924	1	10.8225	0.83	1
ENSG00000167110	GOLGA2	0.16599	0.18151	1	5.50934	0.395	1
ENSG00000167130	DOLPP1	0.038814	0.039587	1	25.2606	0.829	1
ENSG00000167191	GPRC5B	0.046036	0.047129	1	21.2182	0.849	1
ENSG00000167193	CRK	0.07334	0.076168	1	13.1288	0.353	1
ENSG00000167281	RBFOX3	0.065858	0.068127	1	14.6785	0.435	1
ENSG00000167325	RRM1	0.135682	0.145814	1	6.85804	0.248	1
ENSG00000167491	GATAD2A	0.113049	0.119966	1	8.33572	0.371	1
ENSG00000167522	ANKRD11	0	0.315792	27	85.4994	0.076	0
ENSG00000167548	KMT2D	0	0.683535	26	38.0375	0.146	0
ENSG00000167632	TRAPPC9	0.162919	0.177835	1	5.6232	0.904	1
ENSG00000167670	CHAF1A	0.105898	0.111935	1	8.93376	0.163	1
ENSG00000167680	SEMA6B	0.132911	0.142613	1	7.01197	0.683	1
ENSG00000167701	GPT	0.002144	0.066958	2	29.8693	1.315	0.288985
ENSG00000167754	KLK5	0.023472	0.023752	1	42.1011	1.174	1
ENSG00000167778	SPRYD3	0.076936	0.080056	1	12.4912	0.715	1
ENSG00000167842	MIS12	0.022912	0.023179	1	43.143	1.044	1
ENSG00000167977	KCTD5	0.091611	0.096082	1	10.4077	0.734	1
ENSG00000167978	SRRM2	0.000274	0.553648	5	9.03101	0.117	0.050281
ENSG00000167992	VWCE	0.148836	0.16115	1	6.2054	0.807	1
ENSG00000168003	SLC3A2	0.088863	0.093062	1	10.7455	0.925	1
ENSG00000168010	ATG16L2	0.115721	0.122983	1	8.13124	1.134	1
ENSG00000168036	CTNNB1	0	0.140715	38	270.049	0.155	0
ENSG00000168071	CCDC88B	0.240541	0.275149	1	3.63439	0.846	1
ENSG00000168090	COPS6	0.060344	0.062242	1	16.0663	0.532	1
ENSG00000168137	SETD5	0	0.310324	23	74.116	0.283	0
ENSG00000168291	PDHB	0.058413	0.060188	1	16.6146	0.741	1
ENSG00000168314	MOBP	0.000327	0.025795	2	77.533	0.769	0.058183
ENSG00000168386	FILIP1L	0.126158	0.134855	1	7.41536	0.845	1
ENSG00000168477	TNXB	0.244989	0.281024	1	3.55842	0.8	1
ENSG00000168487	BMP1	0.174008	0.19117	1	5.23096	0.659	1
ENSG00000168538	TRAPPC11	0.203085	0.227007	1	4.40515	0.894	1
ENSG00000168542	COL3A1	0.276693	0.323922	1	3.08717	0.313	1
ENSG00000168564	CDKN2AIP	0.001505	0.055893	2	35.7826	0.718	0.214206
ENSG00000168702	LRP1B	0.04918	0.812112	3	3.69407	0.367	1
ENSG00000168724	DNAJC21	0.109953	0.116481	1	8.58506	1.036	1
ENSG00000168769	TET2	0.177434	0.195327	1	5.11963	1.998	1
ENSG00000168952	STXBP6	0.050989	0.052335	1	19.1078	1.362	1
ENSG00000169105	CHST14	0.036357	0.037034	1	27.002	1.12	1
ENSG00000169302	STK32A	0.078607	0.081869	1	12.2146	1.152	1
ENSG00000169375	SIN3A	3.47e-09	0.214802	7	32.5882	0.156	1.06e-06
ENSG00000169554	ZEB2	0	0.189597	13	68.5663	0.148	0
ENSG00000169570	DTWD2	0.047501	0.048666	1	20.5482	1.613	1
ENSG00000169718	DUS1L	0.134518	0.144469	1	6.92191	1.12	1
ENSG00000169855	ROBO1	0.313513	0.376168	1	2.65839	0.797	1
ENSG00000169862	CTNND2	0.02512	0.242838	2	8.23593	0.18	1
ENSG00000169918	OTUD7A	0.003665	0.088165	2	22.6848	0.254	0.446659
ENSG00000169992	NLGN2	0.059925	0.061796	1	16.1823	0.309	1
ENSG00000170004	CHD3	0.001023	0.431204	4	9.27636	0.322	0.155533
ENSG00000170011	MYRIP	0.146472	0.158377	1	6.31403	0.833	1
ENSG00000170017	ALCAM	0.085922	0.08984	1	11.1309	0.618	1
ENSG00000170248	PDCD6IP	0.106657	0.112785	1	8.86645	0.593	1
ENSG00000170289	CNGB3	0.00913	0.141625	2	14.1218	1.206	0.855217
ENSG00000170310	STX8	0.057619	0.059345	1	16.8505	1.192	1
ENSG00000170325	PRDM10	0.193807	0.215432	1	4.64184	0.558	1
ENSG00000170340	B3GNT2	0.045242	0.046297	1	21.5996	0.832	1
ENSG00000170412	GPRC5C	0.046782	0.047912	1	20.8716	1.065	1
ENSG00000170458	CD14	0.002921	0.002925	1	341.906	1.882	0.368502
ENSG00000170500	LONRF2	0.081783	0.085322	1	11.7204	0.74	1
ENSG00000170542	SERPINB9	0.030879	0.031365	1	31.8824	1.361	1
ENSG00000170579	DLGAP1	0.150076	0.162609	1	6.14973	0.24	1
ENSG00000170759	KIF5B	0.000865	0.181145	3	16.5613	0.444	0.136245
ENSG00000170820	FSHR	0.074458	0.077376	1	12.9239	1.102	1
ENSG00000170836	PPM1D	1.03e-12	0.121152	8	66.0328	1.132	3.91e-10
ENSG00000170871	KIAA0232	0.154785	0.168164	1	5.94656	0.382	1
ENSG00000170893	TRH	0.009122	0.009164	1	109.124	1.904	0.855217
ENSG00000170921	TANC2	0.005366	0.346654	3	8.65416	0.113	0.596627
ENSG00000170927	PKHD1	0.41795	0.541198	1	1.84775	0.81	1
ENSG00000170959	DCDC1	0.284029	0.334116	1	2.99297	1.128	1
ENSG00000171094	ALK	0.19871	0.221533	1	4.514	0.661	1
ENSG00000171105	INSR	0.022507	0.228813	2	8.74076	0.678	1
ENSG00000171206	TRIM8	0.002664	0.074837	2	26.7248	0.155	0.341026
ENSG00000171219	CDC42BPG	0.217497	0.245257	1	4.07736	0.857	1
ENSG00000171316	CHD7	0	0.493584	21	42.546	0.048	0
ENSG00000171444	MCC	0.176825	0.194587	1	5.1391	0.801	1
ENSG00000171456	ASXL1	1.22e-13	0.15473	9	58.1658	1.058	5.04e-11
ENSG00000171551	ECEL1	0.13726	0.147641	1	6.77317	1.07	1
ENSG00000171634	BPTF	0.011919	0.465681	3	6.44217	0.095	0.986482
ENSG00000171735	CAMTA1	0.002633	0.268184	3	11.1863	0.171	0.339577
ENSG00000171860	C3AR1	0.008975	0.009015	1	110.925	1.926	0.855217
ENSG00000171862	PTEN	2.33e-15	0.05618	8	142.4	0.507	1.09e-12
ENSG00000171914	TLN2	0.341605	0.41795	1	2.39263	0.463	1
ENSG00000171988	JMJD1C	0.269292	0.313741	1	3.18734	0.143	1
ENSG00000172167	MTBP	0.131313	0.140772	1	7.10368	0.926	1
ENSG00000172260	NEGR1	0.06856	0.071023	1	14.0799	0.477	1
ENSG00000172270	BSG	0.057862	0.059604	1	16.7774	1.343	1
ENSG00000172466	ZNF24	0.084792	0.088604	1	11.2862	0.489	1
ENSG00000172493	AFF1	0.164388	0.179591	1	5.56821	0.585	1
ENSG00000172543	CTSW	0.057268	0.058974	1	16.9567	1.339	1
ENSG00000172575	RASGRP1	0.139703	0.150478	1	6.64551	0.665	1
ENSG00000172819	RARG	0.079758	0.083119	1	12.0309	0.605	1
ENSG00000172915	NBEA	0.100179	0.532385	2	3.75668	0.141	1
ENSG00000173013	CCDC96	0.03389	0.034478	1	29.0042	1.281	1
ENSG00000173040	EVC2	0.209003	0.234461	1	4.26511	1.211	1
ENSG00000173064	HECTD4	0.502019	0.697193	1	1.43432	0.283	1
ENSG00000173068	BNC2	0.015275	0.185865	2	10.7605	0.404	1
ENSG00000173163	COMMD1	0.01775	0.01791	1	55.8351	1.425	1
ENSG00000173212	MAB21L3	0.050306	0.051616	1	19.374	1.32	1
ENSG00000173230	GOLGB1	0.357068	0.441717	1	2.2639	0.554	1
ENSG00000173264	GPR137	0.061076	0.063021	1	15.8677	0.728	1
ENSG00000173273	TNKS	0.204979	0.229387	1	4.35945	0.553	1
ENSG00000173320	STOX2	0.094395	0.099152	1	10.0855	0.587	1
ENSG00000173442	EHBP1L1	0.208871	0.234294	1	4.26814	0.924	1
ENSG00000173557	FAM166C	0.058406	0.060181	1	16.6165	1.481	1
ENSG00000173575	CHD2	0	0.394895	17	43.0494	0.099	0
ENSG00000173621	LRFN4	0.048276	0.049481	1	20.21	0.928	1
ENSG00000173769	TOPAZ1	0.218817	0.246946	1	4.04947	0.476	1
ENSG00000174175	SELP	0.125346	0.133927	1	7.46673	1	1
ENSG00000174197	MGA	0.337899	0.412338	1	2.4252	0.167	1
ENSG00000174231	PRPF8	0.375419	0.470674	1	2.12461	0.253	1
ENSG00000174238	PITPNA	0.085815	0.089723	1	11.1454	0.583	1
ENSG00000174485	DENND4A	0.22657	0.256921	1	3.89225	0.383	1
ENSG00000174705	SH3PXD2B	0.101368	0.106882	1	9.35611	0.749	1
ENSG00000174718	RESF1	0.156164	0.169797	1	5.88939	0.638	1
ENSG00000174720	LARP7	0.083621	0.087326	1	11.4514	1.082	1
ENSG00000174839	DENND6A	0.151796	0.164634	1	6.07407	0.567	1
ENSG00000174844	DNAH12	0.042317	0.763482	3	3.92937	0.888	1
ENSG00000175054	ATR	0.356982	0.441582	1	2.26458	0.545	1
ENSG00000175115	PACS1	0.13991	0.150718	1	6.63489	0.356	1
ENSG00000175203	DCTN2	0.065779	0.068042	1	14.6968	0.417	1
ENSG00000175216	CKAP5	0.285417	0.336056	1	2.97569	0.196	1
ENSG00000175221	MED16	0.154845	0.168235	1	5.94406	0.982	1
ENSG00000175224	ATG13	0.074602	0.077532	1	12.898	0.584	1
ENSG00000175497	DPP10	0.156937	0.170714	1	5.85776	0.311	1
ENSG00000175535	PNLIP	0.078859	0.082142	1	12.1741	1.065	1
ENSG00000175544	CABP4	0.081627	0.085152	1	11.7438	1.327	1
ENSG00000175550	DRAP1	0.033493	0.034067	1	29.3539	0.578	1
ENSG00000175582	RAB6A	0.058333	0.060103	1	16.638	0.521	1
ENSG00000175595	ERCC4	0.122219	0.130358	1	7.67117	1.124	1
ENSG00000175756	AURKAIP1	0.022511	0.022768	1	43.9213	1.525	1
ENSG00000175782	SLC35E3	0.038661	0.039428	1	25.3627	1.721	1
ENSG00000175806	MSRA	0.072759	0.075542	1	13.2378	1.946	1
ENSG00000175970	UNC119B	0.033702	0.034283	1	29.169	1.616	1
ENSG00000176040	TMPRSS7	0.131466	0.140949	1	7.09476	0.977	1
ENSG00000176087	SLC35A4	0.034393	0.034998	1	28.5728	0.92	1
ENSG00000176165	FOXG1	0	0.025452	12	471.476	0.195	0
ENSG00000176454	LPCAT4	0.112584	0.119442	1	8.37229	0.75	1
ENSG00000176624	MEX3C	0.056888	0.05857	1	17.0736	0.631	1
ENSG00000176658	MYO1D	0.183826	0.203127	1	4.92302	0.948	1
ENSG00000176887	SOX11	0.022203	0.022453	1	44.5378	0.209	1
ENSG00000176919	C8G	0.050686	0.052016	1	19.2249	1.704	1
ENSG00000177030	DEAF1	0.093413	0.098069	1	10.1969	1.227	1
ENSG00000177125	ZBTB34	0.057238	0.058942	1	16.9659	0.272	1
ENSG00000177200	CHD9	0.088548	0.494526	2	4.04428	0.282	1
ENSG00000177455	CD19	0.071957	0.074678	1	13.3909	0.689	1
ENSG00000177565	TBL1XR1	0.004341	0.096199	2	20.7902	0.074	0.508076
ENSG00000177613	CSTF2T	0.042177	0.043093	1	23.2058	0.911	1
ENSG00000177646	ACAD9	0.116378	0.123726	1	8.08237	1.082	1
ENSG00000177675	CD163L1	0.208902	0.234333	1	4.26743	1.03	1
ENSG00000177679	SRRM3	0.069868	0.072429	1	13.8066	0.759	1
ENSG00000177731	FLII	0.197668	0.220233	1	4.54064	0.827	1
ENSG00000178031	ADAMTSL1	0.286343	0.337352	1	2.96426	0.735	1
ENSG00000178209	PLEC	0.451271	0.600151	1	1.66625	0.549	1
ENSG00000178252	WDR6	0.136578	0.146852	1	6.80959	1.01	1
ENSG00000178460	MCMDC2	0.08366	0.087368	1	11.4458	1.012	1
ENSG00000178691	SUZ12	0.065411	0.067649	1	14.7822	0.245	1
ENSG00000178904	DPY19L3	0.124783	0.133283	1	7.50283	0.806	1
ENSG00000178917	ZNF852	0.023746	0.024032	1	41.611	1.476	1
ENSG00000178950	GAK	0.018423	0.205439	2	9.73523	0.686	1
ENSG00000178951	ZBTB7A	0.035394	0.036036	1	27.7502	0.512	1
ENSG00000179456	ZBTB18	8.22e-11	0.062986	6	95.26	0.248	2.81e-08
ENSG00000179468	OR9A2	0.029924	0.030381	1	32.9154	1.221	1
ENSG00000179583	CIITA	0.175401	0.192859	1	5.18515	0.749	1
ENSG00000179588	ZFPM1	0.069578	0.072118	1	13.8663	0.75	1
ENSG00000179603	GRM8	0.007152	0.124647	2	16.0453	0.791	0.748485
ENSG00000179604	CDC42EP4	0.034092	0.034687	1	28.8295	1.793	1
ENSG00000179774	ATOH7	0.013407	0.013498	1	74.0855	1.846	1
ENSG00000179832	MROH1	0.262735	0.304808	1	3.28076	0.915	1
ENSG00000179869	ABCA13	0.43748	0.575329	1	1.73814	1.034	1
ENSG00000179915	NRXN1	0.282567	0.332076	1	3.01136	0.208	1
ENSG00000179933	C14orf119	0.023946	0.024237	1	41.2585	1.927	1
ENSG00000179950	PUF60	3.59e-11	0.110331	7	63.4455	0.201	1.25e-08
ENSG00000180104	EXOC3	0.085054	0.088891	1	11.2498	0.523	1
ENSG00000180138	CSNK1A1L	0.037782	0.038514	1	25.9643	1.276	1
ENSG00000180209	MYLPF	0.025466	0.025795	1	38.7665	0.832	1
ENSG00000180210	F2	0.128904	0.138003	1	7.24622	0.547	1
ENSG00000180357	ZNF609	0.156827	0.170583	1	5.86225	0.221	1
ENSG00000180448	ARHGAP45	0.166766	0.182441	1	5.48121	0.485	1
ENSG00000180481	GLIPR1L2	0.037567	0.038291	1	26.1156	1.111	1
ENSG00000180773	SLC36A4	0.062628	0.064675	1	15.462	1.504	1
ENSG00000180881	CAPS2	0.121678	0.129742	1	7.7076	1.414	1
ENSG00000181090	EHMT1	0	0.246248	20	81.2188	0.105	0
ENSG00000181143	MUC16	0.480116	0.654149	1	1.5287	0.85	1
ENSG00000181392	SYNE4	0.079067	0.082368	1	12.1406	1.212	1
ENSG00000181449	SOX2	0.022064	0.022311	1	44.8205	0.428	1
ENSG00000181467	RAP2B	0.014675	0.014783	1	67.6441	0.969	1
ENSG00000181481	RNF135	0.05203	0.053432	1	18.7153	1.143	1
ENSG00000181722	ZBTB20	0.060833	0.062762	1	15.9331	0.28	1
ENSG00000181790	ADGRB1	0.206739	0.231603	1	4.31773	0.216	1
ENSG00000181827	RFX7	7.47e-14	0.14643	9	61.4627	0.373	3.17e-11
ENSG00000182197	EXT1	0.005329	0.106964	2	18.698	0.447	0.596627
ENSG00000182263	FIGN	0.059123	0.060942	1	16.4089	0.421	1
ENSG00000182359	KBTBD3	0.072174	0.074911	1	13.3491	1.231	1
ENSG00000182472	CAPN12	0.091312	0.095753	1	10.4435	1.49	1
ENSG00000182568	SATB1	0.137073	0.147425	1	6.78309	0.169	1
ENSG00000182601	HS3ST4	0.042371	0.043295	1	23.0976	1.264	1
ENSG00000182901	RGS7	0.111628	0.118365	1	8.44843	0.572	1
ENSG00000182934	SRPRA	0.066734	0.069065	1	14.4791	0.685	1
ENSG00000183020	AP2A2	0.154162	0.167428	1	5.97272	0.384	1
ENSG00000183090	FREM3	0.160628	0.175101	1	5.71099	0.929	1
ENSG00000183091	NEB	0.337407	1.2001	2	1.66653	0.631	1
ENSG00000183117	CSMD1	0.069672	0.940403	3	3.19012	0.355	1
ENSG00000183137	CEP57L1	0.076694	0.079794	1	12.5322	0.948	1
ENSG00000183317	EPHA10	0.14578	0.157567	1	6.34653	1.46	1
ENSG00000183378	OVCH2	0.092508	0.09707	1	10.3018	1.524	1
ENSG00000183454	GRIN2A	0.150711	0.163356	1	6.1216	0.24	1
ENSG00000183496	MEX3B	0.018435	0.018607	1	53.742	1.161	1
ENSG00000183607	GKN2	0.039865	0.040681	1	24.5813	1.531	1
ENSG00000183735	TBK1	0.15439	0.167697	1	5.96314	0.54	1
ENSG00000183853	KIRREL1	0.120785	0.128726	1	7.76845	0.577	1
ENSG00000183856	IQGAP3	0.278463	0.326372	1	3.06399	0.913	1
ENSG00000184363	PKP3	0.110423	0.117009	1	8.54635	1.315	1
ENSG00000184428	TOP1MT	0.126668	0.135439	1	7.38338	1.369	1
ENSG00000184432	COPB2	0.144521	0.156093	1	6.40642	0.282	1
ENSG00000184811	TRARG1	0.020321	0.02053	1	48.7089	1.728	1
ENSG00000185008	ROBO2	0.285549	0.33624	1	2.97406	0.332	1
ENSG00000185085	INTS5	0.107884	0.114159	1	8.75974	0.6	1
ENSG00000185129	PURA	0	0.024864	14	563.059	0.215	0
ENSG00000185238	PRMT3	0.085932	0.08985	1	11.1296	1.094	1
ENSG00000185250	PPIL6	0.055317	0.056906	1	17.5729	1.3	1
ENSG00000185261	KIAA0825	0.174686	0.191991	1	5.20857	0.971	1
ENSG00000185269	NOTUM	0.089115	0.093338	1	10.7137	0.779	1
ENSG00000185274	GALNT17	0.066599	0.06892	1	14.5096	0.693	1
ENSG00000185305	ARL15	0.037083	0.037788	1	26.4631	1.035	1
ENSG00000185504	FAAP100	0.110571	0.117175	1	8.53421	0.893	1
ENSG00000185522	LMNTD2	0.108929	0.115331	1	8.67072	1.513	1
ENSG00000185621	LMLN	0.009447	0.144182	2	13.8714	0.909	0.875383
ENSG00000185630	PBX1	0.003409	0.084932	2	23.5482	0.239	0.421161
ENSG00000185650	ZFP36L1	0.022812	0.023076	1	43.335	0.518	1
ENSG00000185658	BRWD1	0.007273	0.387513	3	7.74169	0.376	0.750959
ENSG00000185736	ADARB2	0.094033	0.098752	1	10.1264	0.691	1
ENSG00000185760	KCNQ5	0.16235	0.177155	1	5.64478	0.261	1
ENSG00000185920	PTCH1	3.7e-08	0.177222	6	33.8558	0.187	1.03e-05
ENSG00000185963	BICD2	0.003488	0.085945	2	23.2708	0.391	0.428003
ENSG00000185989	RASA3	0.131359	0.140825	1	7.101	0.658	1
ENSG00000186073	CDIN1	0.058506	0.060287	1	16.5872	1.07	1
ENSG00000186075	ZPBP2	0.050269	0.051577	1	19.3886	1.147	1
ENSG00000186090	HTR3D	0.063851	0.065981	1	15.1558	1.575	1
ENSG00000186115	CYP4F2	0.067583	0.069975	1	14.2908	1.394	1
ENSG00000186409	CCDC30	0.163689	0.178755	1	5.59424	1.148	1
ENSG00000186472	PCLO	0.480228	0.654365	1	1.5282	0.161	1
ENSG00000186487	MYT1L	2.04e-06	0.195872	5	25.5269	0.124	0.000484
ENSG00000186591	UBE2H	0.047207	0.048358	1	20.6791	0.258	1
ENSG00000186638	KIF24	0.144072	0.155569	1	6.428	0.844	1
ENSG00000186862	PDZD7	0.115116	0.122299	1	8.17667	0.837	1
ENSG00000187003	ACTL7A	0.043523	0.044498	1	22.4727	1.393	1
ENSG00000187021	PNLIPRP1	0.079964	0.083342	1	11.9987	1.534	1
ENSG00000187144	SPATA21	0.081409	0.084914	1	11.7766	1.318	1
ENSG00000187323	DCC	0.301062	0.358194	1	2.79178	0.295	1
ENSG00000187498	COL4A1	0.247202	0.283959	1	3.52164	0.239	1
ENSG00000187555	USP7	0.035762	0.294681	2	6.787	0.079	1
ENSG00000187595	ZNF385C	0.045059	0.046106	1	21.6891	1.389	1
ENSG00000187605	TET3	0.186212	0.206056	1	4.85306	0.167	1
ENSG00000187609	EXD3	0.115658	0.122912	1	8.13592	1.204	1
ENSG00000187688	TRPV2	0.142616	0.15387	1	6.499	0.89	1
ENSG00000187742	SECISBP2	0.13952	0.150265	1	6.6549	1.106	1
ENSG00000187775	DNAH17	0.522615	0.739432	1	1.35239	0.699	1
ENSG00000187908	DMBT1	0.230493	0.262005	1	3.81672	0.839	1
ENSG00000187959	CPSF4L	0.047852	0.049034	1	20.3939	1.465	1
ENSG00000188229	TUBB4B	0.033028	0.033585	1	29.7748	0.218	1
ENSG00000188282	RUFY4	0.096381	0.101348	1	9.86703	1.352	1
ENSG00000188306	LRRIQ4	0.045391	0.046453	1	21.5271	0.932	1
ENSG00000188352	FOCAD	0.281019	0.32992	1	3.03104	0.872	1
ENSG00000188404	SELL	0.058326	0.060096	1	16.64	1.011	1
ENSG00000188559	RALGAPA2	0.050338	0.356717	2	5.60668	0.803	1
ENSG00000188612	SUMO2	0.022424	0.022679	1	44.0928	1.128	1
ENSG00000188647	PTAR1	0.058309	0.060078	1	16.6449	0.635	1
ENSG00000188732	FAM221A	0.046526	0.047643	1	20.9895	1.631	1
ENSG00000188827	SLX4	0.194728	0.216576	1	4.61733	0.905	1
ENSG00000188886	ASTL	0.048354	0.049562	1	20.1768	1.368	1
ENSG00000188895	MSL1	0.085851	0.089762	1	11.1406	0.282	1
ENSG00000188921	HACD4	0.04375	0.044736	1	22.3535	1.476	1
ENSG00000188992	LIPI	0.057769	0.059505	1	16.8054	1.249	1
ENSG00000188994	ZNF292	1.6e-06	0.339679	6	17.6638	0.156	0.000384
ENSG00000189079	ARID2	4.95e-12	0.23541	9	38.2312	0.246	1.8e-09
ENSG00000189337	KAZN	0.009633	0.145666	2	13.7301	0.638	0.878886
ENSG00000196074	SYCP2	0.233148	0.265461	1	3.76703	0.219	1
ENSG00000196110	ZNF699	0.024468	0.024772	1	40.3679	1.126	1
ENSG00000196118	CFAP119	0.05114	0.052494	1	19.0498	1.199	1
ENSG00000196150	ZNF250	0.046816	0.047947	1	20.8562	0.5	1
ENSG00000196218	RYR1	0.527348	0.749396	1	1.33441	0.611	1
ENSG00000196365	LONP1	0.138182	0.148711	1	6.72447	0.458	1
ENSG00000196456	ZNF775	0.016759	0.016901	1	59.1691	1.793	1
ENSG00000196465	MYL6B	0.039355	0.04015	1	24.9064	0.94	1
ENSG00000196504	PRPF40A	0.198946	0.221827	1	4.50802	0.329	1
ENSG00000196517	SLC6A9	0.09842	0.103607	1	9.65188	0.669	1
ENSG00000196549	MME	0.166884	0.182583	1	5.47696	1	1
ENSG00000196628	TCF4	0	0.182162	19	104.303	0.109	0
ENSG00000196652	ZKSCAN5	0.078813	0.082092	1	12.1814	0.544	1
ENSG00000196712	NF1	7.87e-06	0.450194	6	13.3276	0.538	0.001796
ENSG00000196730	DAPK1	0.175857	0.193411	1	5.17034	0.42	1
ENSG00000196739	COL27A1	0.040841	0.317229	2	6.30459	0.459	1
ENSG00000196757	ZNF700	0.023172	0.023444	1	42.6543	1.172	1
ENSG00000196860	TOMM20L	0.020962	0.021185	1	47.2028	1.42	1
ENSG00000196876	SCN8A	0.032076	0.277532	2	7.20637	0.159	1
ENSG00000196935	SRGAP1	0.170088	0.186435	1	5.36379	0.511	1
ENSG00000197070	ARRDC1	0.053542	0.055029	1	18.1722	1.192	1
ENSG00000197081	IGF2R	0.282735	0.33231	1	3.00924	0.421	1
ENSG00000197111	PCBP2	0.07127	0.073938	1	13.5249	0.136	1
ENSG00000197121	PGAP1	0.010632	0.15342	2	13.0361	0.816	0.918193
ENSG00000197136	PCNX3	0.255334	0.294819	1	3.39191	0.253	1
ENSG00000197170	PSMD12	0.004988	0.103362	2	19.3494	0.183	0.568819
ENSG00000197283	SYNGAP1	0	0.186935	24	128.387	0.142	0
ENSG00000197442	MAP3K5	0.01729	0.198574	2	10.0718	0.528	1
ENSG00000197496	SLC2A10	0.04443	0.045447	1	22.0034	1.1	1
ENSG00000197555	SIPA1L1	0.249215	0.286636	1	3.48875	0.256	1
ENSG00000197616	MYH6	0.191729	0.212858	1	4.69797	0.738	1
ENSG00000197653	DNAH10	0.493741	0.680706	1	1.46906	0.831	1
ENSG00000197694	SPTAN1	0.083317	0.477019	2	4.1927	0.244	1
ENSG00000197858	GPAA1	0.098027	0.103171	1	9.69263	1.039	1
ENSG00000197872	CYRIA	0.081741	0.085275	1	11.7267	0.531	1
ENSG00000197879	MYO1C	0.210653	0.23655	1	4.22744	0.875	1
ENSG00000197892	KIF13B	0.283032	0.332724	1	3.00549	0.655	1
ENSG00000197959	DNM3	0.175755	0.193287	1	5.17365	0.622	1
ENSG00000197961	ZNF121	0.006339	0.006359	1	157.246	1.58	0.671322
ENSG00000197969	VPS13A	0.017261	0.535947	3	5.59757	0.722	1
ENSG00000198026	ZNF335	0.180446	0.198995	1	5.02525	0.837	1
ENSG00000198099	ADH4	0.054939	0.056506	1	17.6973	1.127	1
ENSG00000198198	SZT2	0.485015	0.663618	1	1.50689	0.644	1
ENSG00000198216	CACNA1E	0.075476	0.45013	2	4.44316	0.185	1
ENSG00000198218	QRICH1	2.52e-14	0.129544	9	69.4746	0.24	1.09e-11
ENSG00000198231	DDX42	0.166719	0.182385	1	5.48292	0.328	1
ENSG00000198246	SLC29A3	0.034796	0.035416	1	28.2358	1.14	1
ENSG00000198276	UCKL1	0.086657	0.090643	1	11.0322	1.252	1
ENSG00000198363	ASPH	0.160122	0.174499	1	5.73069	0.972	1
ENSG00000198373	WWP2	0.147883	0.160031	1	6.24879	0.582	1
ENSG00000198399	ITSN2	0.301681	0.359079	1	2.7849	0.709	1
ENSG00000198408	OGA	0.119981	0.127812	1	7.82397	0.223	1
ENSG00000198554	WDHD1	0.178127	0.196169	1	5.09764	0.979	1
ENSG00000198569	SLC34A3	0.046637	0.04776	1	20.9382	1.379	1
ENSG00000198589	LRBA	0.097645	0.524248	2	3.81499	0.584	1
ENSG00000198604	BAZ1A	0.253052	0.29176	1	3.42748	0.316	1
ENSG00000198670	LPA	0.039225	0.310179	2	6.44788	1.159	1
ENSG00000198690	FAN1	0.14393	0.155403	1	6.43488	1.038	1
ENSG00000198707	CEP290	0.087585	0.491325	2	4.07063	0.909	1
ENSG00000198719	DLL1	0.084902	0.088724	1	11.2709	0.145	1
ENSG00000198730	CTR9	0.018616	0.20659	2	9.681	0.451	1
ENSG00000198752	CDC42BPB	0.279834	0.328273	1	3.04624	0.229	1
ENSG00000198795	ZNF521	0.012442	0.166698	2	11.9977	0.212	1
ENSG00000198797	BRINP2	0.095696	0.10059	1	9.94136	0.607	1
ENSG00000198824	CHAMP1	7.99e-13	0.063708	7	109.876	0.177	3.16e-10
ENSG00000198836	OPA1	0.002071	0.246234	3	12.1835	0.601	0.283431
ENSG00000198838	RYR3	0.227298	0.899399	2	2.22371	0.402	1
ENSG00000198914	POU3F3	0.011116	0.011179	1	89.4565	0.713	0.955417
ENSG00000203697	CAPN8	0.10541	0.11139	1	8.9775	1.352	1
ENSG00000203909	DPPA5	0.023818	0.024106	1	41.4827	1.725	1
ENSG00000203985	LDLRAD1	0.047228	0.048379	1	20.67	1.403	1
ENSG00000204186	ZDBF2	0.06886	0.071346	1	14.0163	1.438	1
ENSG00000204217	BMPR2	0.146829	0.158795	1	6.29742	0.476	1
ENSG00000204231	RXRB	0.067788	0.070195	1	14.2461	0.719	1
ENSG00000204385	SLC44A4	0.119168	0.126888	1	7.88096	1.079	1
ENSG00000204406	MBD5	2.63e-05	0.163784	4	24.4224	0.198	0.005443
ENSG00000204560	DHX16	0.21586	0.243168	1	4.11239	0.954	1
ENSG00000204653	ASPDH	0.048192	0.049392	1	20.2462	1.126	1
ENSG00000204764	RANBP17	0.162715	0.17759	1	5.63094	1.367	1
ENSG00000204842	ATXN2	0.019093	0.209412	2	9.55053	0.25	1
ENSG00000204869	IGFL4	0.016877	0.017021	1	58.7506	1.068	1
ENSG00000205060	SLC35B4	0.052738	0.054179	1	18.4572	1.137	1
ENSG00000205189	ZBTB10	0.004697	0.100197	2	19.9607	0.449	0.542587
ENSG00000205213	LGR4	0.094902	0.099712	1	10.0289	0.697	1
ENSG00000205279	CTXN3	0.009778	0.009826	1	101.771	1.772	0.885181
ENSG00000205730	ITPRIPL2	0.034871	0.035494	1	28.1738	1.347	1
ENSG00000205765	C5orf51	0.057232	0.058935	1	16.9679	1.087	1
ENSG00000205808	PLPP6	0.024426	0.02473	1	40.4373	1.419	1
ENSG00000205858	LRRC72	0.066027	0.068307	1	14.6397	1.564	1
ENSG00000213316	LTC4S	0.022611	0.022871	1	43.7241	1.169	1
ENSG00000213445	SIPA1	0.117957	0.125514	1	7.96722	0.771	1
ENSG00000214050	FBXO16	0.0619	0.063899	1	15.6497	1.191	1
ENSG00000214367	HAUS3	0.066648	0.068973	1	14.4984	0.813	1
ENSG00000214530	STARD10	0.075234	0.078215	1	12.7853	1.058	1
ENSG00000214595	EML6	0.012174	0.469396	3	6.39119	0.593	0.998059
ENSG00000214842	RAD51AP2	0.103126	0.10884	1	9.18778	1.099	1
ENSG00000214960	CRPPA	0.075922	0.078959	1	12.6649	1.069	1
ENSG00000215009	ACSM4	0.104237	0.110079	1	9.08434	1.245	1
ENSG00000215018	COL28A1	0.192513	0.213828	1	4.67666	1.186	1
ENSG00000215045	GRID2IP	0.158437	0.172495	1	5.79727	0.779	1
ENSG00000215788	TNFRSF25	0.064958	0.067164	1	14.889	0.569	1
ENSG00000221838	AP4M1	0.103085	0.108794	1	9.19167	1.06	1
ENSG00000221909	FAM200A	0.056333	0.057982	1	17.2467	1.124	1
ENSG00000221914	PPP2R2A	0.084977	0.088806	1	11.2605	0.254	1
ENSG00000221968	FADS3	0.072023	0.074748	1	13.3782	0.59	1
ENSG00000222046	DCDC2B	0.055905	0.057529	1	17.3825	1.497	1
ENSG00000223501	VPS52	0.154025	0.167265	1	5.97854	0.867	1
ENSG00000224470	ATXN1L	0.078483	0.081735	1	12.2347	0.266	1
ENSG00000225830	ERCC6	0.239279	0.273488	1	3.65646	1.024	1
ENSG00000228594	FNDC10	0.013788	0.013884	1	72.026	1.341	1
ENSG00000244734	HBB	0.011921	0.011993	1	83.3818	1.984	0.986482
ENSG00000247077	PGAM5	0.057555	0.059278	1	16.8696	1.524	1
ENSG00000249693	THEGL	0.066476	0.068789	1	14.5372	1.112	1
ENSG00000250722	SELENOP	0.073911	0.076784	1	13.0235	1.039	1
ENSG00000251201	TMED7-TICAM2	0.049357	0.050617	1	19.7561	NA	1
ENSG00000253719	ATXN7L3B	0.007317	0.007344	1	136.169	1.008	0.750959
ENSG00000254521	SIGLEC12	0.090404	0.094754	1	10.5536	1.138	1
ENSG00000255181	CCDC166	0.019141	0.019326	1	51.7431	1.854	1
ENSG00000256463	SALL3	0.000101	0.08638	3	34.7302	0.562	0.019687
ENSG00000257335	MGAM	0.278476	0.32639	1	3.06382	0.822	1
ENSG00000257923	CUX1	0.231106	0.262802	1	3.80514	0.269	1
ENSG00000258890	CEP95	0.155688	0.169234	1	5.90899	1.23	1
ENSG00000260916	CCPG1	0.109108	0.115532	1	8.65557	0.837	1
ENSG00000267534	S1PR2	0.02284	0.023104	1	43.2818	0.906	1
ENSG00000269955	FMC1-LUC7L2	0.073117	0.075928	1	13.1705	NA	1
ENSG00000272333	KMT2B	7.07e-05	0.412525	5	12.1205	0.069	0.014136
ENSG00000273079	GRIN2B	3.34e-08	0.174191	6	34.4449	0.063	9.44e-06
ENSG00000273540	AGBL1	0.207764	0.232896	1	4.29377	1.073	1
ENSG00000273841	TAF9	0.029955	0.030413	1	32.8809	1.574	1
ENSG00000274211	SOCS7	0.102929	0.108621	1	9.20635	0.448	1
ENSG00000275342	PRAG1	0.14436	0.155906	1	6.41413	1.078	1
ENSG00000276234	TADA2A	0.107884	0.114159	1	8.75974	0.768	1
ENSG00000277363	SRCIN1	0.147285	0.15933	1	6.27629	0.442	1
ENSG00000277972	CISD3	0.0142	0.014302	1	69.9218	1.916	1
ENSG00000278311	GGNBP2	0.009531	0.144851	2	13.8073	0.174	0.876192
ENSG00000284862	CCDC39	0.131168	0.140606	1	7.11209	0.934	1
ENSG00000285292	ABCF2-H2BE1	0.07101	0.073658	1	13.5763	NA	1

## Sheet: Suppl. Tab. S6
Category	GeneID	is_flagged	in_OMIM	AD_flag	pheno_match	variant_type_observed	evidence	OMIM_link	ASD/NDD_assoc
set 1	ARID1B	0	1	1	1	LoF	Coffin-Siris syndrome, multiple cases in multiple studies	https://www.omim.org/entry/614556?search=ARID1B&highlight=arid1b	yes
set 1	CTNNB1	0	1	1	1	LoF	Multiple cases in multiple studies	https://www.omim.org/entry/116806?search=CTNNB1&highlight=ctnnb1	yes
set 1	DYRK1A	0	1	1	1	LoF	Multiple cases in several studies	https://www.omim.org/entry/600855?search=DYRK1A&highlight=dyrk1a	yes
set 1	FOXG1	0	1	1	1	missenses	Atypical Rett syndrome, concordant Mouse LoF model	https://www.omim.org/entry/164874?search=FOXG1&highlight=foxg1	yes
set 1	PURA	1	1	1	1	missenses/inframeIndels	Multiple cases in multiple studies, reported variants are partial LoFs	https://www.omim.org/entry/600473?search=PURA&highlight=pura	yes
set 2	MIB1	0	0	NA	NA	NA	NA	https://www.omim.org/entry/176741?search=MIB1&highlight=mib1	no
set 2	DNMT3A	1	1	1	1	missenses/inframeIndels	Heyn-Sproul-Jackson syndrome/Tatton-Brown-Rahman syndrome. Multiple patients with putative GoF mutations; -/- LoF mise demonstrate impaired spermatogenesis	https://www.omim.org/entry/602769?search=DNMT3A&highlight=dnmt3a	maybe
set 2	SMAD6	1	1	1	1	two-locus hit, LoF in SMAD6	1 study, nonsyndromic craniosynostosis in 17 patients from 13 families	https://www.omim.org/entry/617439	maybe
set 2	NARS1	0	1	1 (mostly AR)	1	missense, LoF-like	Several studies, multiple unrelated patients	https://www.omim.org/entry/108410?search=NARS1&highlight=nars1	maybe
set 2	ASXL1	1	1	1	1	LoF	Bohring-Opitz syndrome, multiple patients and studies	https://www.omim.org/entry/605039	yes
set 2	PPM1D	1	1	1	1	LoF	Jansen-De Vries syndrome, multiple patients, almost all de novo variants; not LoF mechanism	https://www.omim.org/entry/605100?search=PPM1D&highlight=ppm1d	maybe
set 2	SPRY2	0	1	1	0	NA	NA	https://www.omim.org/entry/602466?search=SPRY2&highlight=spry2	no
set 2	KDM5B	0	1	0	1	LoF	Multiple studies, multiple patients	https://www.omim.org/entry/605393?search=KDM5B&highlight=kdm5b	no
set 2	G3BP1	0	0	NA	NA	NA	NA	https://www.omim.org/entry/608431?search=G3BP1&highlight=g3bp1	no
set 2	NF1	0	1	1	1	missense (Noonan syndrome)/LoF (neurofibromatosis)	Noonan syndrome, Watson syndrome Multiple studies, multiple patients	https://www.omim.org/entry/613113?search=NF1&highlight=nf1	maybe
set 2	SKI	1	1	1	1	missense/inframeIndels	Shprintzen-Goldberg syndrome, weak evidence of association with	https://www.omim.org/entry/182212	maybe (yes?)
set 2	BCAS3	0	1	0	1	missense	1 study, multiple patients	https://www.omim.org/entry/607470?search=BCAS3&highlight=bcas3	no
set 2	TNPO3	0	1	1	0	missense	Miopathy, weak evidence for sporadic cases	https://www.omim.org/entry/608423	no
set 2	KCNA1	0	1	1	1	missense	Several studies, several unrelated patients, no support for sporadic cases	https://www.omim.org/entry/160120	maybe
set 2	GIGYF1	1	0	NA	NA	NA	NA	https://www.omim.org/entry/612064?search=GIGYF1&highlight=gigyf1	no
set 2	ODC1	0	1	1	1	missense GoF	2 studies, 2 patients with de novo variants, weak evidence. Accumulation of active protein as an explanation (not LoF)	https://www.omim.org/entry/619075	maybe (no?)
set 2	SALL3	1	0	NA	NA	NA	NA	https://www.omim.org/entry/605079?search=SALL3&highlight=sall3	no
set 2	TCF7L2	0	1	1	0	NA	Diabetes gene	https://www.omim.org/entry/602228?search=TCF7L2&highlight=tcf7l2	no
set 2	PTEN	0	1	1	1	LoF (deletion of PTEN)	Cowden syndrome/Lhermitte-Duclos syndrome, strong support of sporadic cases	https://www.omim.org/entry/158350?search=PTEN&highlight=pten	yes
set 3	FGFR3	0	1	1	1	missense	Multiple studies, multiple patients, multiple syndromes	https://www.omim.org/entry/134934?search=FGFR3&highlight=fgfr3	yes
set 3	SHOC2	0	1	1	1	missense	Noonan syndrome, multiple patients, multiple studies	https://www.omim.org/entry/602775?search=SHOC2&highlight=shoc2	yes
set 3	PPP2R2D	0	0	NA	NA	NA	NA	https://www.omim.org/entry/613992?search=PPP2R2D&highlight=ppp2r2d	no
set 3	PSMC5	0	0	NA	NA	NA	NA	https://www.omim.org/entry/601681?search=PSMC5&highlight=psmc5	no
set 3	GRIN2B	0	1	1	1	missense/LoF	Multiple patients, multiple studies	https://www.omim.org/entry/138252?search=GRIN2B&highlight=grin2b	yes
set 3	PPP1CB	0	1	1	1	missense	Noonan syndrome, multiple patients, multiple studies	https://www.omim.org/entry/600590?search=PPP1CB&highlight=ppp1cb	yes
set 3	PTPN11	0	1	1	1	missense	Noonan syndrome/Leopard syndrome, multiple patients, multiple studies	https://www.omim.org/entry/176876?search=PTPN11&highlight=ptpn11	yes
set 3	BRAF	0	1	1	1	missense	Noonan syndrome/Leopard syndrome, multiple patients, several studies	https://www.omim.org/entry/164757?search=BRAF&highlight=braf	yes
set 3	CSNK2A1	0	1	1	1	missense	Okur-Chung syndrome, multiple patients, several studies	https://www.omim.org/entry/115440?search=CSNK2A1&highlight=csnk2a1	yes
set 3	CERT1	0	1	1	1	missense	Multiple patients, multiple studies	https://www.omim.org/entry/604677?search=CERT1&highlight=cert1	yes
set 3	SMAD4	0	1	1	1	missense	Multiple patients, several studies	https://www.omim.org/entry/139210	yes
set 3	GNB1	0	1	1	1	missense/LoF	Multiple patients, several studies	https://www.omim.org/entry/139380?search=GNB1&highlight=gnb1	yes
set 3	CDK13	1	1	1	1	missense	Several patients, several studies	https://www.omim.org/entry/603309?search=CDK13&highlight=cdk13	yes
set 3	MAP2K1	0	1	1	1	missense/inframeIndels	Multiple patients, several studies	https://www.omim.org/entry/176872?search=MAP2K1&highlight=map2k1	yes
set 3	MTOR	0	1	1	1	missense	Smith-Kingsmore syndrome; Multiple patients, several studies	https://www.omim.org/entry/601231?search=MTOR&highlight=mtor	yes
set 3	PACS1	0	1	1	1	missense	Schuurs-Hoeijmakers syndrome; several patients, several studies	https://www.omim.org/entry/607492?search=PACS1&highlight=pacs1	yes
set 3	CYBP	0	0	NA	NA	NA	NA	https://www.omim.org/entry/606186?search=CACYBP&highlight=cacybp	no
set 3	PACS2	0	1	1	1	missense	One study, multiple patients	https://www.omim.org/entry/610423?search=PACS2&highlight=pacs2	yes

## Sheet: Suppl. Tab. S7
ensembl_gene_id	gene_name	P_val	poisson_lambda	count	ratio	LOEUF	adjusted_p_values
ENSG00000002746	HECW1	0.363753	0.452169	1	2.21156	0.47	1
ENSG00000002822	MAD1L1	0.192407	0.213697	1	4.67952	1.154	1
ENSG00000002919	SNX11	0.101412	0.106931	1	9.35184	0.981	1
ENSG00000004399	PLXND1	0.056016	0.379017	2	5.27681	0.294	1
ENSG00000004487	KDM1A	0.23186	0.263783	1	3.791	0.83	1
ENSG00000004939	SLC4A1	0.014116	0.178227	2	11.2216	0.516	1
ENSG00000005001	PRSS22	0.054106	0.055625	1	17.9776	1.49	1
ENSG00000005108	THSD7A	0.134778	0.638629	2	3.13171	0.496	1
ENSG00000005187	ACSM3	0.129816	0.139051	1	7.1916	1.391	1
ENSG00000005339	CREBBP	2.05e-10	0.683788	11	16.0869	0.056	7.01e-08
ENSG00000005483	KMT2E	0.049572	0.353641	2	5.65546	0.245	1
ENSG00000005884	ITGA3	0.268576	0.312762	1	3.19732	0.581	1
ENSG00000005961	ITGA2B	0.250775	0.288716	1	3.46361	0.741	1
ENSG00000005981	ASB4	0.073507	0.076349	1	13.0978	1.376	1
ENSG00000006042	TMEM98	0.06239	0.064421	1	15.5228	0.881	1
ENSG00000006118	TMEM132A	0.14603	0.157859	1	6.33476	1.017	1
ENSG00000006712	PAF1	0.146619	0.158549	1	6.30721	0.587	1
ENSG00000007202	KIAA0100	0.425038	0.553451	1	1.80685	0.644	1
ENSG00000007314	SCN4A	0.035367	0.292881	2	6.8287	0.662	1
ENSG00000007376	RPUSD1	0.055493	0.057092	1	17.5157	1.548	1
ENSG00000007392	LUC7L	0.175749	0.19328	1	5.17384	0.931	1
ENSG00000008300	CELSR3	0.464269	0.624123	1	1.60225	0.29	1
ENSG00000008382	MPND	0.092391	0.096941	1	10.3155	1.349	1
ENSG00000008441	NFIX	0.006128	0.11501	2	17.3898	0.164	0.570782
ENSG00000008710	PKD1	0.271521	0.316796	1	3.1566	0.325	1
ENSG00000008838	MED24	0.241789	0.276794	1	3.6128	0.777	1
ENSG00000008869	HEATR5B	0.483705	0.661077	1	1.51268	0.706	1
ENSG00000008988	RPS20	0.02894	0.029367	1	34.0519	0.37	1
ENSG00000009307	CSDE1	0.002002	0.243283	3	12.3313	0.241	0.243938
ENSG00000009335	UBE3C	0.260663	0.302001	1	3.31125	0.475	1
ENSG00000009724	MASP2	0.126088	0.134776	1	7.41972	1.354	1
ENSG00000009954	BAZ1B	0.304901	0.363701	1	2.74951	0.166	1
ENSG00000010017	RANBP9	0.181356	0.200106	1	4.99735	0.121	1
ENSG00000010292	NCAPD2	0.330398	0.401071	1	2.49332	0.802	1
ENSG00000010327	STAB1	0.483476	0.660634	1	1.5137	0.896	1
ENSG00000010704	HFE	0.105098	0.111042	1	9.00563	1.19	1
ENSG00000010818	HIVEP2	3.1e-10	0.378163	9	23.7992	0.126	1e-07
ENSG00000011028	MRC2	0.333655	0.405948	1	2.46337	0.476	1
ENSG00000011143	MKS1	0.193812	0.215438	1	4.64171	1.063	1
ENSG00000011258	MBTD1	0.182059	0.200965	1	4.97598	0.402	1
ENSG00000011347	SYT7	0.145698	0.15747	1	6.3504	0.76	1
ENSG00000011454	RABGAP1	0.237548	0.271216	1	3.6871	0.248	1
ENSG00000012048	BRCA1	0.004427	0.323277	3	9.27995	0.994	0.456764
ENSG00000012232	EXTL3	0.148518	0.160777	1	6.21981	0.816	1
ENSG00000013374	NUB1	0.142794	0.154077	1	6.49028	0.691	1
ENSG00000015133	CCDC88C	0.065459	0.414416	2	4.82606	0.712	1
ENSG00000015171	ZMYND11	0.001498	0.219576	3	13.6627	0.239	0.193109
ENSG00000015520	NPC1L1	0.226666	0.257044	1	3.89038	1.112	1
ENSG00000015592	STMN4	0.07805	0.081264	1	12.3056	0.902	1
ENSG00000018189	RUFY3	0.187637	0.207808	1	4.81215	0.601	1
ENSG00000018510	AGPS	0.159497	0.173755	1	5.75523	0.368	1
ENSG00000019144	PHLDB1	0.279642	0.328007	1	3.04872	0.734	1
ENSG00000019991	HGF	0.29444	0.348763	1	2.86727	0.519	1
ENSG00000020256	ZFP64	0.013297	0.172666	2	11.5831	0.51	0.986599
ENSG00000020577	SAMD4A	0.172209	0.188994	1	5.29117	0.607	1
ENSG00000020922	MRE11	0.202153	0.225838	1	4.42795	1.095	1
ENSG00000021645	NRXN3	0.295204	0.349847	1	2.85839	0.319	1
ENSG00000021776	AQR	0.34355	0.420908	1	2.37581	0.355	1
ENSG00000022556	NLRP2	0.222758	0.252003	1	3.96821	1.13	1
ENSG00000023171	GRAMD1B	0.034817	0.290353	2	6.88818	0.5	1
ENSG00000023228	NDUFS1	0.183249	0.202421	1	4.94019	0.926	1
ENSG00000023445	BIRC3	0.110641	0.117254	1	8.52847	0.616	1
ENSG00000025293	PHF20	0.188432	0.208787	1	4.78956	0.297	1
ENSG00000026652	AGPAT4	0.142798	0.154082	1	6.49005	0.574	1
ENSG00000029534	ANK1	0.087287	0.490332	2	4.07887	0.339	1
ENSG00000029559	IBSP	0.088966	0.093175	1	10.7325	1.353	1
ENSG00000030582	GRN	0.12492	0.13344	1	7.49398	0.653	1
ENSG00000032219	ARID4A	0.279843	0.328286	1	3.04612	0.333	1
ENSG00000032742	IFT88	0.226721	0.257116	1	3.8893	0.768	1
ENSG00000033178	UBA6	0.267667	0.31152	1	3.21007	0.727	1
ENSG00000034713	GABARAPL2	0.043605	0.044584	1	22.4295	1.295	1
ENSG00000034971	MYOC	0.099861	0.105207	1	9.50511	1.383	1
ENSG00000035403	VCL	0.035446	0.293243	2	6.82029	0.51	1
ENSG00000035687	ADSS2	0.115651	0.122903	1	8.13648	0.613	1
ENSG00000035720	STAP1	0.079467	0.082802	1	12.077	1.49	1
ENSG00000036054	TBC1D23	0.15981	0.174127	1	5.74293	0.651	1
ENSG00000036257	CUL3	8.79e-08	0.205569	6	29.1873	0.228	2.3e-05
ENSG00000036448	MYOM2	0.435831	0.572401	1	1.74703	1.197	1
ENSG00000037280	FLT4	0.269197	0.313611	1	3.18867	0.212	1
ENSG00000037637	FBXO42	0.153087	0.166157	1	6.01839	0.388	1
ENSG00000038382	TRIO	0.205007	0.83822	2	2.38601	0.15	1
ENSG00000039650	PNKP	0.144537	0.156113	1	6.40562	1.469	1
ENSG00000040199	PHLPP2	0.286041	0.336929	1	2.96798	0.723	1
ENSG00000040933	INPP4A	0.255309	0.294786	1	3.39229	0.414	1
ENSG00000041982	TNC	0.356137	0.440269	1	2.27134	0.678	1
ENSG00000042062	RIPOR3	0.227669	0.258342	1	3.87084	1.086	1
ENSG00000042832	TG	0.526235	0.747043	1	1.33861	0.889	1
ENSG00000043143	JADE2	0.188059	0.208328	1	4.80013	0.305	1
ENSG00000046889	PREX2	0.306858	0.366521	1	2.72836	0.664	1
ENSG00000047249	ATP6V1H	0.141831	0.152955	1	6.53789	0.687	1
ENSG00000047410	TPR	0.508725	0.710752	1	1.40696	0.118	1
ENSG00000047621	C12orf4	0.158286	0.172315	1	5.80331	0.832	1
ENSG00000047936	ROS1	0.304056	0.362486	1	2.75873	1.091	1
ENSG00000048140	TSPAN17	0.108579	0.114939	1	8.70027	1.075	1
ENSG00000048707	VPS13D	0.316703	1.14306	2	1.74969	0.482	1
ENSG00000049089	COL9A2	0.024297	0.238488	2	8.38616	0.78	1
ENSG00000049283	EPN3	0.107447	0.113669	1	8.79747	1.315	1
ENSG00000049323	LTBP1	0.371332	0.464151	1	2.15447	0.697	1
ENSG00000049618	ARID1B	0	0.498582	69	138.393	0.107	0
ENSG00000050555	LAMC3	0.279516	0.327832	1	3.05035	0.892	1
ENSG00000050767	COL23A1	0.238203	0.272075	1	3.67545	1.201	1
ENSG00000050820	BCAR1	0.17546	0.19293	1	5.18323	0.6	1
ENSG00000051341	POLQ	0.461187	0.618387	1	1.61711	0.995	1
ENSG00000052126	PLEKHA5	0.343054	0.420153	1	2.38009	0.356	1
ENSG00000052841	TTC17	0.269468	0.313983	1	3.18489	0.455	1
ENSG00000052850	ALX4	0.089475	0.093733	1	10.6685	0.862	1
ENSG00000054267	ARID4B	0.273413	0.319397	1	3.1309	0.199	1
ENSG00000054282	SDCCAG8	0.185557	0.205251	1	4.87208	0.943	1
ENSG00000054392	HHAT	0.139781	0.150568	1	6.64152	1.136	1
ENSG00000054654	SYNE2	0.769867	1.4691	1	0.68069	0.541	1
ENSG00000054793	ATP9A	0.261403	0.303002	1	3.3003	0.47	1
ENSG00000055130	CUL1	0.03208	0.277549	2	7.20593	0.142	1
ENSG00000055163	CYFIP2	0.329382	0.399555	1	2.50278	0.228	1
ENSG00000055208	TAB2	7.14e-08	0.198354	6	30.2489	0.068	1.92e-05
ENSG00000055332	EIF2AK2	0.135452	0.145548	1	6.87056	0.752	1
ENSG00000055483	USP36	0.219663	0.248029	1	4.03179	0.61	1
ENSG00000055609	KMT2C	1.84e-07	1.05691	10	9.46155	0.149	4.49e-05
ENSG00000055917	PUM2	0.03292	0.281523	2	7.10421	0.568	1
ENSG00000057294	PKP2	0.182073	0.200982	1	4.97558	1.209	1
ENSG00000058272	PPP1R12A	0.004853	0.334214	3	8.97628	0.188	0.476942
ENSG00000058404	CAMK2B	0.00011	0.237853	4	16.8171	0.328	0.019541
ENSG00000058453	CROCC	0.06498	0.412665	2	4.84655	0.675	1
ENSG00000060718	COL11A1	0.45502	0.607007	1	1.64743	0.346	1
ENSG00000060749	QSER1	0.276667	0.323885	1	3.08751	0.416	1
ENSG00000061676	NCKAP1	0.302267	0.359919	1	2.7784	0.076	1
ENSG00000061987	MON2	0.359525	0.445546	1	2.24444	0.551	1
ENSG00000062194	GPBP1	0.140722	0.151663	1	6.59358	0.341	1
ENSG00000062282	DGAT2	0.117817	0.125356	1	7.97731	0.884	1
ENSG00000062650	WAPL	0.256966	0.297014	1	3.36684	0.091	1
ENSG00000062822	POLD1	0.216843	0.244422	1	4.09129	0.636	1
ENSG00000063169	BICRA	0.010655	0.153595	2	13.0213	0.222	0.843191
ENSG00000063176	SPHK2	0.119708	0.127501	1	7.84305	0.636	1
ENSG00000064225	ST3GAL6	0.098397	0.103581	1	9.6543	1.174	1
ENSG00000064309	CDON	0.038485	0.306911	2	6.51655	0.646	1
ENSG00000064313	TAF2	0.256356	0.296193	1	3.37618	0.696	1
ENSG00000064419	TNPO3	0.000393	0.332961	4	12.0134	0.727	0.06079
ENSG00000064490	RFXANK	0.093473	0.098134	1	10.1901	1.059	1
ENSG00000064651	SLC12A2	0.254747	0.294031	1	3.401	0.626	1
ENSG00000065183	WDR3	0.028084	0.258046	2	7.75055	0.878	1
ENSG00000065243	PKN2	0.230669	0.262234	1	3.81339	0.357	1
ENSG00000065361	ERBB3	0.060118	0.394628	2	5.06806	0.555	1
ENSG00000065413	ANKRD44	0.022718	0.229971	2	8.69675	0.492	1
ENSG00000065427	KARS1	0.161106	0.175671	1	5.69247	0.824	1
ENSG00000065526	SPEN	9.32e-08	0.738827	9	12.1815	0.136	2.37e-05
ENSG00000065559	MAP2K4	0.112431	0.119269	1	8.38443	0.15	1
ENSG00000065609	SNAP91	0.016471	0.193488	2	10.3366	0.44	1
ENSG00000065618	COL17A1	0.403318	0.516371	1	1.93659	0.986	1
ENSG00000065882	TBC1D1	0.04536	0.336404	2	5.94524	0.884	1
ENSG00000065883	CDK13	0.00047	0.349382	4	11.4488	0.337	0.071505
ENSG00000066032	CTNNA2	0.257637	0.297917	1	3.35664	0.501	1
ENSG00000066117	SMARCD1	0.176615	0.194331	1	5.14586	0.361	1
ENSG00000066279	ASPM	0.621484	0.971496	1	1.02934	0.79	1
ENSG00000066455	GOLGA5	0.24051	0.275108	1	3.63494	0.568	1
ENSG00000066557	LRRC40	0.164511	0.179738	1	5.56366	1.193	1
ENSG00000066651	TRMT11	0.1149	0.122055	1	8.19303	1.095	1
ENSG00000066654	THUMPD1	0.078877	0.082162	1	12.1711	1.27	1
ENSG00000066777	ARFGEF1	0.390453	0.49504	1	2.02004	0.239	1
ENSG00000067057	PFKP	0.232473	0.264582	1	3.77955	1.125	1
ENSG00000067082	KLF6	0.051669	0.053052	1	18.8494	0.176	1
ENSG00000067141	NEO1	0.008825	0.416234	3	7.20749	0.399	0.747668
ENSG00000067221	STOML1	0.083825	0.087548	1	11.4223	1.249	1
ENSG00000067248	DHX29	0.309089	0.369745	1	2.70457	0.595	1
ENSG00000067365	METTL22	0.134931	0.144946	1	6.8991	1.307	1
ENSG00000067369	TP53BP1	0.366624	0.45669	1	2.18967	0.409	1
ENSG00000067606	PRKCZ	0.126992	0.135811	1	7.3632	0.692	1
ENSG00000067704	IARS2	0.217139	0.2448	1	4.08498	0.609	1
ENSG00000067900	ROCK1	0.070745	0.433471	2	4.61392	0.183	1
ENSG00000068024	HDAC4	0.034359	0.28824	2	6.93867	0.183	1
ENSG00000068796	KIF2A	0.178883	0.19709	1	5.07383	0.211	1
ENSG00000069020	MAST4	0.089585	0.497958	2	4.01641	0.728	1
ENSG00000069206	ADAM7	0.196662	0.21898	1	4.56664	1.139	1
ENSG00000069275	NUCKS1	0.067018	0.06937	1	14.4155	0.15	1
ENSG00000069399	BCL3	0.087114	0.091144	1	10.9716	0.466	1
ENSG00000069431	ABCC9	0.331943	0.403381	1	2.47905	0.658	1
ENSG00000069667	RORA	0.210075	0.235817	1	4.24058	0.244	1
ENSG00000069974	RAB27A	0.04625	0.047354	1	21.1176	1.165	1
ENSG00000070047	PHRF1	0.328768	0.398641	1	2.50852	0.492	1
ENSG00000070087	PFN2	0.036485	0.037167	1	26.9055	0.549	1
ENSG00000070159	PTPN3	0.305996	0.365278	1	2.73764	1.067	1
ENSG00000070182	SPTB	0.406218	0.521243	1	1.91849	0.29	1
ENSG00000070669	ASNS	0.122147	0.130277	1	7.67598	0.725	1
ENSG00000070731	ST6GALNAC2	0.054422	0.055959	1	17.8703	1.547	1
ENSG00000070778	PTPN21	0.262146	0.30401	1	3.28937	0.828	1
ENSG00000070808	CAMK2A	0.178784	0.196969	1	5.07693	0.173	1
ENSG00000070882	OSBPL3	0.220713	0.249376	1	4.01002	0.726	1
ENSG00000070915	SLC12A3	0.229282	0.260433	1	3.83976	1.203	1
ENSG00000070961	ATP2B1	0.248393	0.285541	1	3.50212	0.134	1
ENSG00000070985	TRPM5	0.229421	0.260613	1	3.8371	1.229	1
ENSG00000071054	MAP4K4	0.085885	0.485652	2	4.11817	0.318	1
ENSG00000071242	RPS6KA2	0.199511	0.222532	1	4.49373	0.726	1
ENSG00000071243	ING3	0.162716	0.177592	1	5.63088	0.162	1
ENSG00000071626	DAZAP1	0.149016	0.161362	1	6.19724	0.203	1
ENSG00000071991	CDH19	0.121585	0.129636	1	7.7139	1.075	1
ENSG00000072071	ADGRL1	0.315144	0.378546	1	2.64168	0.197	1
ENSG00000072110	ACTN1	0.256739	0.296708	1	3.37032	0.394	1
ENSG00000072195	SPEG	0.523707	0.741722	1	1.34821	0.386	1
ENSG00000072274	TFRC	0.162693	0.177565	1	5.63175	0.479	1
ENSG00000072364	AFF4	0.233963	0.266525	1	3.75199	0.217	1
ENSG00000072518	MARK2	0.001714	0.230272	3	13.0281	0.222	0.21176
ENSG00000072803	FBXW11	0.179377	0.197692	1	5.05837	0.282	1
ENSG00000072849	DERL2	0.094143	0.098873	1	10.114	0.811	1
ENSG00000073050	XRCC1	0.177921	0.195918	1	5.10417	0.867	1
ENSG00000073060	SCARB1	0.114537	0.121644	1	8.22068	0.958	1
ENSG00000073350	LLGL2	0.221902	0.250903	1	3.98561	0.757	1
ENSG00000073614	KDM5A	0.377632	0.474223	1	2.10871	0.391	1
ENSG00000073792	IGF2BP2	0.143075	0.154405	1	6.47647	0.432	1
ENSG00000073910	FRY	0.579127	0.865425	1	1.1555	0.427	1
ENSG00000074356	NCBP3	0.188419	0.208771	1	4.78994	0.471	1
ENSG00000074370	ATP2A3	0.225395	0.255402	1	3.91539	0.784	1
ENSG00000074582	BCS1L	0.15998	0.17433	1	5.73626	1.09	1
ENSG00000074590	NUAK1	0.12944	0.138619	1	7.21404	0.647	1
ENSG00000074696	HACD3	0.125055	0.133594	1	7.48538	0.678	1
ENSG00000075292	ZNF638	0.087727	0.491799	2	4.0667	0.22	1
ENSG00000075539	FRYL	0.009515	0.811174	4	4.93112	0.561	0.783703
ENSG00000075568	TMEM131	0.010907	0.450423	3	6.66041	0.345	0.854803
ENSG00000075651	PLD1	0.255077	0.294474	1	3.39588	1.019	1
ENSG00000075711	DLG1	0.353449	0.436104	1	2.29303	0.523	1
ENSG00000075884	ARHGAP15	0.143971	0.155451	1	6.43291	1.19	1
ENSG00000076003	MCM6	0.197339	0.219823	1	4.54912	0.758	1
ENSG00000076356	PLXNA2	0.062808	0.404667	2	4.94233	0.575	1
ENSG00000076513	ANKRD13A	0.164698	0.179962	1	5.55672	0.779	1
ENSG00000076685	NT5C2	0.014103	0.178145	2	11.2268	1.087	1
ENSG00000076924	XAB2	0.202122	0.2258	1	4.4287	0.706	1
ENSG00000077097	TOP2B	0.069918	0.43052	2	4.64554	0.226	1
ENSG00000077235	GTF3C1	0.403073	0.515961	1	1.93813	0.363	1
ENSG00000077254	USP33	0.241806	0.276816	1	3.61251	0.4	1
ENSG00000077327	SPAG6	0.135125	0.145171	1	6.88844	1.042	1
ENSG00000077549	CAPZB	0.081968	0.085523	1	11.6928	0.229	1
ENSG00000077684	JADE1	0.15759	0.171489	1	5.83128	0.238	1
ENSG00000077782	FGFR1	0.208984	0.234438	1	4.26553	0.353	1
ENSG00000078018	MAP2	0.260982	0.302433	1	3.30652	0.208	1
ENSG00000078043	PIAS2	0.135878	0.146041	1	6.84739	0.371	1
ENSG00000078053	AMPH	0.210624	0.236512	1	4.22811	0.657	1
ENSG00000078177	N4BP2	0.22631	0.256585	1	3.89735	0.718	1
ENSG00000078269	SYNJ2	0.243303	0.278792	1	3.58691	0.991	1
ENSG00000078674	PCM1	0.489357	0.672085	1	1.48791	0.54	1
ENSG00000078747	ITCH	0.236914	0.270384	1	3.69844	0.415	1
ENSG00000078814	MYH7B	0.371528	0.464463	1	2.15302	1.029	1
ENSG00000078898	BPIFB2	0.091501	0.095961	1	10.4209	1.153	1
ENSG00000079102	RUNX1T1	0.168307	0.184292	1	5.42617	0.322	1
ENSG00000079263	SP140	0.196455	0.218722	1	4.57201	1.023	1
ENSG00000079277	MKNK1	0.011825	0.162276	2	12.3247	1.066	0.918717
ENSG00000079313	REXO1	0.192465	0.213769	1	4.67796	0.605	1
ENSG00000079337	RAPGEF3	0.270396	0.315253	1	3.17206	0.998	1
ENSG00000079432	CIC	0.000101	0.445042	5	11.2349	0.211	0.018265
ENSG00000079462	PAFAH1B3	0.075943	0.078982	1	12.6612	1.015	1
ENSG00000079689	SCGN	0.079794	0.083158	1	12.0253	0.947	1
ENSG00000079691	CARMIL1	0.301958	0.359476	1	2.78183	0.547	1
ENSG00000079805	DNM2	0.224322	0.254017	1	3.93674	0.327	1
ENSG00000080298	RFX3	0.000233	0.28969	4	13.8079	0.204	0.039108
ENSG00000080573	COL5A3	0.382119	0.481459	1	2.07702	0.652	1
ENSG00000080618	CPB2	0.115617	0.122865	1	8.13901	1.285	1
ENSG00000080839	RBL1	0.248602	0.28582	1	3.4987	0.751	1
ENSG00000080845	DLGAP4	0.168758	0.184834	1	5.41026	0.211	1
ENSG00000081014	AP4E1	0.225806	0.255933	1	3.90727	0.548	1
ENSG00000081041	CXCL2	0.015323	0.015442	1	64.7601	1.906	1
ENSG00000081051	AFP	0.17311	0.190083	1	5.26085	0.918	1
ENSG00000081059	TCF7	0.136337	0.146572	1	6.82258	0.67	1
ENSG00000081189	MEF2C	3.01e-11	0.186	8	43.0108	0.164	1.12e-08
ENSG00000081237	PTPRC	0.288989	0.341067	1	2.93197	0.348	1
ENSG00000081479	LRP2	0.042798	1.29701	4	3.08401	0.359	1
ENSG00000082153	BZW1	0.082535	0.086141	1	11.6088	0.127	1
ENSG00000082212	ME2	0.196583	0.218881	1	4.56869	1.131	1
ENSG00000082269	FAM135A	0.297338	0.35288	1	2.83383	0.599	1
ENSG00000082397	EPB41L3	0.305362	0.364364	1	2.74451	0.641	1
ENSG00000082515	MRPL22	0.086479	0.090449	1	11.0559	1.427	1
ENSG00000082701	GSK3B	0.022766	0.230234	2	8.68683	0.406	1
ENSG00000082781	ITGB5	0.012151	0.164619	2	12.1493	0.803	0.939643
ENSG00000083093	PALB2	0.176827	0.194588	1	5.13905	1.159	1
ENSG00000083097	DOP1A	0.452632	0.602633	1	1.65939	0.464	1
ENSG00000083168	KAT6A	0	0.5245	25	47.6644	0.066	0
ENSG00000083223	TUT7	0.276801	0.324071	1	3.08574	0.211	1
ENSG00000083457	ITGAE	0.209188	0.234695	1	4.26085	0.994	1
ENSG00000083635	NUFIP1	0.077565	0.080739	1	12.3857	0.969	1
ENSG00000083720	OXCT1	0.144537	0.156113	1	6.40562	0.571	1
ENSG00000083857	FAT1	0.040904	0.752993	3	3.9841	0.592	1
ENSG00000084070	SMAP2	0.153138	0.166218	1	6.01621	0.653	1
ENSG00000084636	COL16A1	0.102257	0.539011	2	3.7105	0.865	1
ENSG00000084676	NCOA1	0.284017	0.334099	1	2.99312	0.301	1
ENSG00000085377	PREP	0.152266	0.165188	1	6.05369	0.572	1
ENSG00000085382	HACE1	0.216894	0.244487	1	4.09019	0.95	1
ENSG00000085719	CPNE3	0.008517	0.13656	2	14.6455	1.371	0.728526
ENSG00000085840	ORC1	0.225739	0.255846	1	3.90861	0.772	1
ENSG00000085999	RAD54L	0.15615	0.169781	1	5.88994	1.122	1
ENSG00000086061	DNAJA1	0.005684	0.110609	2	18.0817	0.859	0.532868
ENSG00000086102	NFX1	0.259553	0.300501	1	3.32778	0.676	1
ENSG00000086232	EIF2AK1	0.169726	0.186	1	5.37635	0.997	1
ENSG00000086589	RBM22	0.099679	0.105004	1	9.52345	0.09	1
ENSG00000086967	MYBPC2	0.213978	0.240771	1	4.15333	1.021	1
ENSG00000087053	MTMR2	0.214563	0.241515	1	4.14053	0.82	1
ENSG00000087087	SRRT	0.193847	0.215482	1	4.64076	0.636	1
ENSG00000087152	ATXN7L3	0.119534	0.127304	1	7.8552	0.164	1
ENSG00000087258	GNAO1	0.085524	0.089404	1	11.1852	0.167	1
ENSG00000087269	NOP14	0.215135	0.242243	1	4.12808	0.691	1
ENSG00000087460	GNAS	0.03631	0.297173	2	6.73009	0.2	1
ENSG00000087495	PHACTR3	0.167155	0.182907	1	5.46725	0.415	1
ENSG00000087510	TFAP2C	0.086774	0.090772	1	11.0166	0.518	1
ENSG00000088038	CNOT3	0.020953	0.220145	2	9.0849	0.043	1
ENSG00000088179	PTPN4	0.275862	0.322774	1	3.09814	0.527	1
ENSG00000088247	KHSRP	0.19827	0.220983	1	4.52524	0.164	1
ENSG00000088280	ASAP3	0.232301	0.264357	1	3.78276	1.007	1
ENSG00000088320	REM1	0.070454	0.073059	1	13.6876	1.25	1
ENSG00000088538	DOCK3	0.43825	0.576698	1	1.73401	0.254	1
ENSG00000088812	ATRN	0.331017	0.401996	1	2.48759	0.38	1
ENSG00000088836	SLC4A11	0.186328	0.206198	1	4.8497	0.908	1
ENSG00000088970	KIZ	0.147272	0.159315	1	6.27687	0.998	1
ENSG00000089041	P2RX7	0.15051	0.163119	1	6.13048	1.189	1
ENSG00000089101	CFAP61	0.250689	0.288601	1	3.46499	1.026	1
ENSG00000089169	RPH3A	0.234122	0.266733	1	3.74907	0.7	1
ENSG00000089177	KIF16B	0.283825	0.333831	1	2.99553	0.84	1
ENSG00000089327	FXYD5	0.059717	0.061575	1	16.2404	1.536	1
ENSG00000089597	GANAB	0.309331	0.370095	1	2.70201	0.335	1
ENSG00000089639	GMIP	0.214275	0.241148	1	4.14682	0.59	1
ENSG00000089737	DDX24	0.153847	0.167055	1	5.98605	0.549	1
ENSG00000090530	P3H2	0.194235	0.215963	1	4.63041	1.359	1
ENSG00000090905	TNRC6A	0.009507	0.427915	3	7.01074	0.249	0.783703
ENSG00000091128	LAMB4	0.335	0.407968	1	2.45117	1.105	1
ENSG00000091137	SLC26A4	0.159782	0.174094	1	5.74401	1.165	1
ENSG00000091428	RAPGEF4	0.312846	0.375196	1	2.66527	0.59	1
ENSG00000091592	NLRP1	0.037215	0.301251	2	6.63898	0.714	1
ENSG00000091656	ZFHX4	0.003144	0.588899	4	6.79233	0.2	0.343114
ENSG00000092068	SLC7A8	0.10063	0.10606	1	9.42859	0.747	1
ENSG00000092148	HECTD1	0.487913	0.66926	1	1.49419	0.208	1
ENSG00000092208	GEMIN2	0.073842	0.07671	1	13.0361	1.028	1
ENSG00000092295	TGM1	0.185847	0.205607	1	4.86365	0.99	1
ENSG00000092421	SEMA6A	0.184228	0.20362	1	4.91111	0.377	1
ENSG00000092439	TRPM7	0.417339	0.54015	1	1.85134	0.532	1
ENSG00000092820	EZR	0.133116	0.14285	1	7.00036	0.821	1
ENSG00000092929	UNC13D	0.290602	0.343339	1	2.91257	0.932	1
ENSG00000092969	TGFB2	0.081375	0.084877	1	11.7818	0.544	1
ENSG00000093167	LRRFIP2	0.044783	0.333995	2	5.98811	1.135	1
ENSG00000094914	AAAS	0.187801	0.20801	1	4.80746	1.076	1
ENSG00000094963	FMO2	0.088642	0.092819	1	10.7736	1.263	1
ENSG00000095002	MSH2	0.245672	0.281928	1	3.547	0.498	1
ENSG00000095015	MAP3K1	0.249675	0.287249	1	3.4813	0.361	1
ENSG00000095203	EPB41L4B	0.235802	0.268928	1	3.71847	0.324	1
ENSG00000095383	TBC1D2	0.155822	0.169392	1	5.90345	0.98	1
ENSG00000095564	BTAF1	0.382437	0.481974	1	2.0748	0.167	1
ENSG00000095574	IKZF5	0.067049	0.069402	1	14.4087	0.628	1
ENSG00000095777	MYO3A	0.340163	0.415763	1	2.40522	1.167	1
ENSG00000095787	WAC	0	0.258747	13	50.2422	0.19	0
ENSG00000096093	EFHC1	0.184817	0.204343	1	4.89374	1.167	1
ENSG00000096433	ITPR3	0.388375	0.491635	1	2.03403	0.764	1
ENSG00000097007	ABL1	0.210827	0.236769	1	4.22352	0.201	1
ENSG00000099139	PCSK5	0.089391	0.497317	2	4.02158	0.735	1
ENSG00000099282	TSPAN15	0.07266	0.075435	1	13.2565	0.78	1
ENSG00000099341	PSMD8	0.098688	0.103904	1	9.62429	1.391	1
ENSG00000099364	FBXL19	0.21307	0.239616	1	4.17335	0.275	1
ENSG00000099381	SETD1A	0.245049	0.281102	1	3.55743	0.211	1
ENSG00000099385	BCL7C	0.082852	0.086486	1	11.5625	0.757	1
ENSG00000099783	HNRNPM	0.187703	0.20789	1	4.81025	0.229	1
ENSG00000099840	IZUMO4	0.092718	0.097302	1	10.2772	1.667	1
ENSG00000099849	RASSF7	0.097058	0.102097	1	9.79457	1.745	1
ENSG00000100473	COCH	0.1402	0.151055	1	6.6201	1.029	1
ENSG00000100479	POLE2	0.147907	0.16006	1	6.24768	0.889	1
ENSG00000100503	NIN	0.431985	0.565608	1	1.76801	0.599	1
ENSG00000100526	CDKN3	0.100738	0.106181	1	9.41789	0.747	1
ENSG00000100558	PLEK2	0.110339	0.116915	1	8.55322	1.063	1
ENSG00000100565	LRRC74A	0.115714	0.122975	1	8.13177	1.041	1
ENSG00000100592	DAAM1	0.046905	0.342792	2	5.83445	0.557	1
ENSG00000100626	GALNT16	0.153272	0.166376	1	6.01047	0.738	1
ENSG00000100629	CEP128	0.342161	0.418795	1	2.3878	0.905	1
ENSG00000100652	SLC10A1	0.029971	0.030429	1	32.8635	1.972	1
ENSG00000100697	DICER1	0.333579	0.405833	1	2.46407	0.386	1
ENSG00000100722	ZC3H14	0.225726	0.255829	1	3.90886	0.561	1
ENSG00000100811	YY1	0.071303	0.073973	1	13.5184	0.153	1
ENSG00000100815	TRIP11	0.394196	0.501198	1	1.99522	0.743	1
ENSG00000100883	SRP54	0.122416	0.130583	1	7.65796	0.184	1
ENSG00000100888	CHD8	0	0.728175	29	39.8256	0.161	0
ENSG00000100911	PSME2	0.068931	0.071422	1	14.0013	0.898	1
ENSG00000100941	PNN	0.015279	0.185896	2	10.7587	0.794	1
ENSG00000101004	NINL	0.247899	0.284884	1	3.5102	1.1	1
ENSG00000101040	ZMYND8	0.236069	0.269278	1	3.71363	0.408	1
ENSG00000101104	PABPC1L	0.137584	0.148017	1	6.75597	0.868	1
ENSG00000101109	STK4	0.163463	0.178484	1	5.60273	0.697	1
ENSG00000101126	ADNP	0	0.221716	33	148.839	0.166	0
ENSG00000101152	DNAJC5	0.035229	0.035864	1	27.8828	0.196	1
ENSG00000101160	CTSZ	0.096114	0.101052	1	9.8959	1.602	1
ENSG00000101199	ARFGAP1	0.181441	0.20021	1	4.99476	0.676	1
ENSG00000101203	COL20A1	0.305806	0.365004	1	2.73969	1.025	1
ENSG00000101265	RASSF2	0.112343	0.11917	1	8.39136	1.192	1
ENSG00000101266	CSNK2A1	0.00148	0.218657	3	13.7201	0.298	0.193109
ENSG00000101323	HAO1	0.080761	0.084209	1	11.8752	1.47	1
ENSG00000101331	CCM2L	0.107784	0.114047	1	8.76834	0.903	1
ENSG00000101333	PLCB4	0.34563	0.424083	1	2.35803	0.539	1
ENSG00000101347	SAMHD1	0.017502	0.199871	2	10.0065	1.195	1
ENSG00000101384	JAG1	0.267859	0.311782	1	3.20736	0.173	1
ENSG00000101400	SNTA1	0.004548	0.098545	2	20.2953	0.826	0.460926
ENSG00000101442	ACTR5	0.106836	0.112985	1	8.85075	1.206	1
ENSG00000101474	APMAP	0.124202	0.132619	1	7.54038	1.12	1
ENSG00000101489	CELF4	0.000545	0.15423	3	19.4515	0.395	0.080785
ENSG00000101557	USP14	0.157955	0.171921	1	5.81662	0.566	1
ENSG00000101558	VAPA	0.001896	0.062878	2	31.8078	0.482	0.232615
ENSG00000101639	CEP192	0.448046	0.594291	1	1.68268	0.719	1
ENSG00000101745	ANKRD12	0.378207	0.475148	1	2.10461	0.37	1
ENSG00000101746	NOL4	0.019489	0.211732	2	9.44589	0.31	1
ENSG00000101752	MIB1	1.03e-10	0.3329	9	27.0351	1.997	3.65e-08
ENSG00000101773	RBBP8	0.224071	0.253694	1	3.94175	0.98	1
ENSG00000102452	NALCN	0.103762	0.54379	2	3.67789	0.514	1
ENSG00000102466	FGF14	0.060715	0.062637	1	15.9651	0.341	1
ENSG00000102606	ARHGEF7	0.020988	0.220343	2	9.07678	0.26	1
ENSG00000102755	FLT1	0.280375	0.329025	1	3.03928	0.345	1
ENSG00000102786	INTS6	0.210269	0.236063	1	4.23615	0.166	1
ENSG00000102935	ZNF423	0.152224	0.165139	1	6.0555	0.166	1
ENSG00000102974	CTCF	2.76e-05	0.16584	4	24.1197	0.16	0.005458
ENSG00000102984	ZNF821	0.132973	0.142686	1	7.00841	0.486	1
ENSG00000103042	SLC38A7	0.096228	0.101178	1	9.88359	0.944	1
ENSG00000103066	PLA2G15	0.006632	0.119838	2	16.6892	0.604	0.611336
ENSG00000103126	AXIN1	0.217635	0.245434	1	4.07441	0.68	1
ENSG00000103168	TAF1C	0.018439	0.20553	2	9.73092	0.905	1
ENSG00000103197	TSC2	0.000202	0.518008	5	9.65236	0.16	0.034625
ENSG00000103335	PIEZO1	0.580907	0.869662	1	1.14987	0.833	1
ENSG00000103479	RBL2	0.200509	0.22378	1	4.46867	0.505	1
ENSG00000103657	HERC1	0.375416	1.30632	2	1.53101	0.303	1
ENSG00000103707	MTFMT	0.094252	0.098994	1	10.1016	1.305	1
ENSG00000103742	IGDCC4	0.202808	0.226659	1	4.41191	0.842	1
ENSG00000103855	CD276	0.069986	0.072555	1	13.7826	1.29	1
ENSG00000103932	RPAP1	0.048629	0.349831	2	5.71705	0.902	1
ENSG00000103995	CEP152	0.323105	0.390239	1	2.56254	0.805	1
ENSG00000104043	ATP8B4	0.281512	0.330607	1	3.02474	1.154	1
ENSG00000104129	DNAJC17	0.063508	0.065614	1	15.2405	1.125	1
ENSG00000104133	SPG11	0.412111	0.531216	1	1.88247	0.984	1
ENSG00000104140	RHOV	0.049565	0.050835	1	19.6714	0.626	1
ENSG00000104218	CSPP1	0.328478	0.398208	1	2.51125	0.889	1
ENSG00000104313	EYA1	0.174683	0.191988	1	5.20865	0.245	1
ENSG00000104321	TRPA1	0.233774	0.266279	1	3.75546	1.11	1
ENSG00000104331	BPNT2	0.064917	0.06712	1	14.8987	0.783	1
ENSG00000104413	ESRP1	0.176556	0.19426	1	5.14774	0.558	1
ENSG00000104447	TRPS1	0.21166	0.237826	1	4.20476	0.183	1
ENSG00000104517	UBR5	0.236385	0.924203	2	2.16403	0.024	1
ENSG00000104611	SH2D4A	0.194103	0.215799	1	4.63394	1.244	1
ENSG00000104643	MTMR9	0.020156	0.215597	2	9.27658	0.675	1
ENSG00000104852	SNRNP70	0.175862	0.193417	1	5.17018	0.258	1
ENSG00000104853	CLPTM1	0.14516	0.156841	1	6.37589	0.515	1
ENSG00000104870	FCGRT	0.069074	0.071575	1	13.9713	0.866	1
ENSG00000104880	ARHGEF18	0.28814	0.339874	1	2.94227	0.855	1
ENSG00000104884	ERCC2	0.17949	0.197829	1	5.05488	1.186	1
ENSG00000104936	DMPK	0.147053	0.159058	1	6.28702	0.619	1
ENSG00000104973	MED25	0.001342	0.211251	3	14.2012	0.833	0.182276
ENSG00000105122	RASAL3	0.206421	0.231203	1	4.32521	0.887	1
ENSG00000105135	ILVBL	0.118435	0.126056	1	7.93297	1.053	1
ENSG00000105185	PDCD5	0.039818	0.040632	1	24.6111	1.523	1
ENSG00000105193	RPS16	0.069008	0.071504	1	13.9852	0.317	1
ENSG00000105223	PLD3	0.119404	0.127156	1	7.86433	0.517	1
ENSG00000105248	YJU2	0.080409	0.083826	1	11.9295	1.251	1
ENSG00000105298	CACTIN	0.174159	0.191353	1	5.22594	0.455	1
ENSG00000105366	SIGLEC8	0.111925	0.118699	1	8.42464	1.049	1
ENSG00000105426	PTPRS	0.375297	0.470479	1	2.12549	0.364	1
ENSG00000105613	MAST1	0.02564	0.24556	2	8.14464	0.469	1
ENSG00000105656	ELL	0.150315	0.162889	1	6.13913	0.452	1
ENSG00000105662	CRTC1	0.116691	0.12408	1	8.0593	0.454	1
ENSG00000105672	ETV2	0.061029	0.062971	1	15.8804	1.099	1
ENSG00000105677	TMEM147	0.055942	0.057568	1	17.3708	1.616	1
ENSG00000105722	ERF	0.101329	0.106838	1	9.35999	0.429	1
ENSG00000105732	ZNF574	0.13618	0.146391	1	6.831	0.787	1
ENSG00000105738	SIPA1L3	0.297692	0.353383	1	2.82979	0.53	1
ENSG00000105771	SMG9	0.137636	0.148077	1	6.75323	1.23	1
ENSG00000105778	AVL9	0.157742	0.171669	1	5.82515	0.84	1
ENSG00000105784	RUNDC3B	0.123026	0.131278	1	7.61741	0.843	1
ENSG00000105819	PMPCB	0.117798	0.125334	1	7.9787	1.098	1
ENSG00000106038	EVX1	0.066502	0.068817	1	14.5314	0.792	1
ENSG00000106078	COBL	0.245941	0.282284	1	3.54253	0.779	1
ENSG00000106105	GARS1	0.190469	0.2113	1	4.73261	0.765	1
ENSG00000106263	EIF3B	0.218479	0.246513	1	4.05658	0.089	1
ENSG00000106278	PTPRZ1	0.34754	0.427006	1	2.34189	0.428	1
ENSG00000106302	HYAL4	0.085028	0.088862	1	11.2534	1.636	1
ENSG00000106327	TFR2	0.164721	0.17999	1	5.55588	0.875	1
ENSG00000106341	PPP1R17	0.026188	0.026537	1	37.6832	1.566	1
ENSG00000106344	RBM28	0.194451	0.216232	1	4.62467	0.929	1
ENSG00000106410	NOBOX	0.13696	0.147295	1	6.78911	1.053	1
ENSG00000106571	GLI3	0.222468	0.251631	1	3.97408	0.368	1
ENSG00000106591	MRPL32	0.064215	0.06637	1	15.0671	1.186	1
ENSG00000106648	GALNTL5	0.111989	0.118771	1	8.41959	1.367	1
ENSG00000106689	LHX2	0.001194	0.049691	2	40.2486	0.251	0.166021
ENSG00000106804	C5	0.372676	0.466292	1	2.14458	0.794	1
ENSG00000106819	ASPN	0.070703	0.073327	1	13.6375	1.624	1
ENSG00000106823	ECM2	0.094123	0.098851	1	10.1162	0.842	1
ENSG00000106829	TLE4	0.207168	0.232144	1	4.30767	0.226	1
ENSG00000106853	PTGR1	0.037587	0.038311	1	26.102	1.237	1
ENSG00000106927	AMBP	0.101555	0.10709	1	9.33798	1.196	1
ENSG00000106948	AKNA	0.033657	0.284977	2	7.01811	0.593	1
ENSG00000106952	TNFSF8	0.041146	0.042017	1	23.7999	0.605	1
ENSG00000107099	DOCK8	0.437311	0.575029	1	1.73904	0.634	1
ENSG00000107140	TESK1	0.162106	0.176864	1	5.65406	0.498	1
ENSG00000107164	FUBP3	0.014356	0.179831	2	11.1216	0.308	1
ENSG00000107185	RGP1	0.111074	0.117742	1	8.49318	0.993	1
ENSG00000107249	GLIS3	0.219124	0.247339	1	4.04303	0.763	1
ENSG00000107263	RAPGEF1	0.275363	0.322084	1	3.10478	0.341	1
ENSG00000107372	ZFAND5	0.032781	0.03333	1	30.003	0.713	1
ENSG00000107518	ATRNL1	0.344555	0.422441	1	2.3672	0.639	1
ENSG00000107554	DNMBP	0.358817	0.44444	1	2.25002	0.791	1
ENSG00000107560	RAB11FIP2	0.080414	0.083831	1	11.9287	0.998	1
ENSG00000107611	CUBN	0.223147	0.888048	2	2.25213	0.771	1
ENSG00000107731	UNC5B	0.016772	0.195371	2	10.2369	0.642	1
ENSG00000107745	MICU1	0.022574	0.229177	2	8.72687	1.198	1
ENSG00000107789	MINPP1	0.105123	0.111069	1	9.00341	0.731	1
ENSG00000107816	LZTS2	0.016773	0.195377	2	10.2366	0.686	1
ENSG00000107882	SUFU	0.113295	0.120243	1	8.31649	0.304	1
ENSG00000107929	LARP4B	0.054787	0.37426	2	5.34387	0.262	1
ENSG00000107938	EDRF1	0.039092	0.309593	2	6.4601	0.545	1
ENSG00000107951	MTPAP	0.09651	0.10149	1	9.85321	0.66	1
ENSG00000107959	PITRM1	0.278825	0.326874	1	3.05929	0.854	1
ENSG00000108001	EBF3	0	0.172244	13	75.4742	0.238	0
ENSG00000108039	XPNPEP1	0.165197	0.180559	1	5.53836	0.549	1
ENSG00000108094	CUL2	0.252749	0.291354	1	3.43225	0.185	1
ENSG00000108175	ZMIZ1	0.000111	0.238193	4	16.7931	0.148	0.019541
ENSG00000108231	LGI1	0.119168	0.126888	1	7.88095	0.373	1
ENSG00000108312	UBTF	0.026324	0.249102	2	8.02884	0.059	1
ENSG00000108389	MTMR4	0.224254	0.25393	1	3.9381	0.298	1
ENSG00000108395	TRIM37	0.298457	0.354473	1	2.82109	0.808	1
ENSG00000108405	P2RX1	0.096139	0.101079	1	9.89322	1.177	1
ENSG00000108506	INTS2	0.004879	0.334871	3	8.95867	0.477	0.476942
ENSG00000108509	CAMTA2	0.313831	0.376631	1	2.65512	0.636	1
ENSG00000108510	MED13	0.000108	0.451458	5	11.0752	0.067	0.019319
ENSG00000108515	ENO3	0.108072	0.11437	1	8.74358	1.257	1
ENSG00000108557	RAI1	0.029823	0.266662	2	7.50014	0.163	1
ENSG00000108582	CPD	0.262732	0.304803	1	3.2808	0.6	1
ENSG00000108599	AKAP10	0.189249	0.209795	1	4.76657	0.522	1
ENSG00000108604	SMARCD2	0.214129	0.240962	1	4.15003	0.607	1
ENSG00000108651	UTP6	0.187454	0.207583	1	4.81735	0.846	1
ENSG00000108671	PSMD11	0.155374	0.168861	1	5.92202	0.239	1
ENSG00000108797	CNTNAP1	0.317763	0.382378	1	2.61521	0.64	1
ENSG00000108821	COL1A1	0.079515	0.464086	2	4.30955	0.165	1
ENSG00000108840	HDAC5	0.201672	0.225236	1	4.43978	0.23	1
ENSG00000108854	SMURF2	0.234563	0.267308	1	3.74101	0.672	1
ENSG00000108883	EFTUD2	0	0.221607	23	103.787	0.13	0
ENSG00000108946	PRKAR1A	0.113601	0.120588	1	8.2927	0.133	1
ENSG00000108961	RANGRF	0.039313	0.040107	1	24.9336	1.477	1
ENSG00000109111	SUPT6H	0.420348	0.545328	1	1.83376	0.065	1
ENSG00000109113	RAB34	0.140242	0.151104	1	6.61794	1.12	1
ENSG00000109118	PHF12	1.59e-07	0.227535	6	26.3696	0.156	3.95e-05
ENSG00000109158	GABRA4	0.10856	0.114917	1	8.70193	0.386	1
ENSG00000109184	DCUN1D4	0.086994	0.091013	1	10.9875	0.765	1
ENSG00000109220	CHIC2	0.040264	0.041097	1	24.3325	1.074	1
ENSG00000109265	CRACD	0.220943	0.249671	1	4.00527	0.603	1
ENSG00000109472	CPE	0.113814	0.120829	1	8.27618	0.443	1
ENSG00000109501	WFS1	0.223659	0.253163	1	3.95002	1.479	1
ENSG00000109680	TBC1D19	0.182936	0.202038	1	4.94956	0.747	1
ENSG00000109685	NSD2	2.44e-05	0.328779	5	15.2078	0.093	0.004871
ENSG00000109686	SH3D19	0.244089	0.279832	1	3.57357	0.807	1
ENSG00000109738	GLRB	0.131715	0.141235	1	7.08039	0.731	1
ENSG00000109756	RAPGEF2	0.349331	0.429754	1	2.32691	0.377	1
ENSG00000109758	HGFAC	0.126581	0.13534	1	7.38881	1.226	1
ENSG00000109794	FAM149A	0.012827	0.169403	2	11.8061	1.259	0.96058
ENSG00000109805	NCAPG	0.1978	0.220397	1	4.53726	0.677	1
ENSG00000109819	PPARGC1A	0.181387	0.200144	1	4.9964	0.383	1
ENSG00000110048	OSBP	0.227935	0.258687	1	3.86568	0.357	1
ENSG00000110066	KMT5B	0	0.204096	12	58.7958	0.253	0
ENSG00000110075	PPP6R3	0.002772	0.273165	3	10.9824	0.406	0.31211
ENSG00000110171	TRIM3	0.143999	0.155483	1	6.43155	0.394	1
ENSG00000110200	ANAPC15	0.040422	0.041262	1	24.2356	1.203	1
ENSG00000110237	ARHGEF17	0.31436	0.377402	1	2.64969	0.594	1
ENSG00000110395	CBL	0.002863	0.276329	3	10.8566	0.799	0.318297
ENSG00000110446	SLC15A3	0.091088	0.095507	1	10.4704	1.201	1
ENSG00000110497	AMBRA1	0.24559	0.281819	1	3.54838	0.651	1
ENSG00000110693	SOX6	0.026236	0.248648	2	8.04351	0.141	1
ENSG00000110719	TCIRG1	0.229189	0.260312	1	3.84154	1.098	1
ENSG00000110799	VWF	0.362069	0.449525	1	2.22457	0.74	1
ENSG00000110841	PPFIBP1	0.267113	0.310764	1	3.21787	1.165	1
ENSG00000110876	SELPLG	0.016379	0.016514	1	60.553	1.866	1
ENSG00000111058	ACSS3	0.173503	0.19056	1	5.2477	1.026	1
ENSG00000111249	CUX2	0.034426	0.288552	2	6.93117	0.322	1
ENSG00000111262	KCNA1	1.95e-05	0.049522	3	60.5797	0.703	0.003988
ENSG00000111266	DUSP16	0.008872	0.139511	2	14.3358	0.652	0.748079
ENSG00000111275	ALDH2	0.067743	0.070147	1	14.2558	1.111	1
ENSG00000111305	GSG1	0.090635	0.095009	1	10.5253	1.527	1
ENSG00000111325	OGFOD2	0.094896	0.099705	1	10.0296	1.533	1
ENSG00000111344	RASAL1	0.187365	0.207474	1	4.81989	0.968	1
ENSG00000111348	ARHGDIB	0.053303	0.054776	1	18.256	1.613	1
ENSG00000111424	VDR	0.0907	0.09508	1	10.5175	0.752	1
ENSG00000111596	CNOT2	0.150524	0.163136	1	6.12986	0.184	1
ENSG00000111615	KRR1	0.084587	0.08838	1	11.3148	0.738	1
ENSG00000111644	ACRBP	0.154398	0.167706	1	5.9628	1.114	1
ENSG00000111731	C2CD5	0.261742	0.303462	1	3.2953	1.09	1
ENSG00000111737	RAB35	0.081631	0.085156	1	11.7432	0.39	1
ENSG00000111799	COL12A1	0.049915	0.817113	3	3.67146	0.388	1
ENSG00000111816	FRK	0.152762	0.165774	1	6.0323	1.171	1
ENSG00000111843	TMEM14C	0.028041	0.028442	1	35.1594	1.247	1
ENSG00000111845	PAK1IP1	0.072375	0.075128	1	13.3106	0.984	1
ENSG00000111860	CEP85L	0.001189	0.202427	3	14.8202	0.731	0.166021
ENSG00000111863	ADTRP	0.060751	0.062675	1	15.9553	1.233	1
ENSG00000111875	ASF1A	0.029248	0.029684	1	33.6877	0.679	1
ENSG00000111879	FAM184A	0.042056	0.322456	2	6.20239	0.813	1
ENSG00000111885	MAN1A1	0.136133	0.146337	1	6.83356	0.637	1
ENSG00000112039	FANCE	0.00709	0.124086	2	16.1179	1.213	0.640336
ENSG00000112137	PHACTR1	0.182815	0.20189	1	4.95318	0.4	1
ENSG00000112159	MDN1	0.166778	1.40114	3	2.14111	0.458	1
ENSG00000112200	ZNF451	0.288089	0.339803	1	2.94288	1.017	1
ENSG00000112249	ASCC3	0.154484	0.696197	2	2.87275	0.698	1
ENSG00000112282	MED23	0.31987	0.385471	1	2.59423	0.763	1
ENSG00000112297	CRYBG1	0.338413	0.413114	1	2.42064	0.891	1
ENSG00000112320	SOBP	0.108077	0.114375	1	8.74316	0.107	1
ENSG00000112337	SLC17A2	0.118107	0.125684	1	7.95646	1.092	1
ENSG00000112343	TRIM38	0.079462	0.082797	1	12.0778	1.309	1
ENSG00000112530	PACRG	0.104157	0.109991	1	9.09168	1.388	1
ENSG00000112541	PDE10A	0.196064	0.218235	1	4.58221	0.478	1
ENSG00000112655	PTK7	0.209936	0.235642	1	4.24373	0.466	1
ENSG00000112659	CUL9	0.428527	0.559538	1	1.78719	0.378	1
ENSG00000112697	TMEM30A	0.100103	0.105475	1	9.48094	0.862	1
ENSG00000112701	SENP6	0.305008	0.363855	1	2.74835	0.44	1
ENSG00000112715	VEGFA	0.089151	0.093378	1	10.7092	0.444	1
ENSG00000112739	PRPF4B	0.257154	0.297266	1	3.36399	0.266	1
ENSG00000112742	TTK	0.213264	0.239862	1	4.16906	0.696	1
ENSG00000112759	SLC29A1	0.07704	0.080169	1	12.4736	0.657	1
ENSG00000112812	PRSS16	0.11964	0.127425	1	7.84777	1.156	1
ENSG00000112851	ERBIN	0.341751	0.418171	1	2.39136	0.526	1
ENSG00000112893	MAN2A1	0.305209	0.364145	1	2.74616	0.637	1
ENSG00000112983	BRD8	0.264823	0.307644	1	3.25051	0.649	1
ENSG00000112992	NNT	0.209435	0.235007	1	4.25519	0.753	1
ENSG00000113141	IK	0.163335	0.178331	1	5.60755	0.814	1
ENSG00000113296	THBS4	0.219723	0.248106	1	4.03054	0.985	1
ENSG00000113303	BTNL8	0.072959	0.075757	1	13.2	1.47	1
ENSG00000113319	RASGRF2	0.329455	0.399664	1	2.5021	0.674	1
ENSG00000113368	LMNB1	0.113994	0.121031	1	8.26233	0.518	1
ENSG00000113504	SLC12A7	0.22943	0.260624	1	3.83694	0.973	1
ENSG00000113575	PPP2CA	0.068146	0.070579	1	14.1685	0.257	1
ENSG00000113595	TRIM23	0.016926	0.196329	2	10.187	0.539	1
ENSG00000113645	WWC1	0.278648	0.326627	1	3.06159	0.474	1
ENSG00000113649	TCERG1	0.053391	0.368814	2	5.42279	0.376	1
ENSG00000113734	BNIP1	0.056851	0.058531	1	17.0848	1.442	1
ENSG00000113758	DBN1	0.16828	0.184259	1	5.42714	0.371	1
ENSG00000113763	UNC5A	0.169754	0.186033	1	5.3754	0.356	1
ENSG00000113812	ACTR8	0.198577	0.221366	1	4.5174	0.971	1
ENSG00000114021	NIT2	0.097123	0.102169	1	9.78775	1.261	1
ENSG00000114030	KPNA1	0.138424	0.148991	1	6.71179	0.393	1
ENSG00000114166	KAT2B	0.239586	0.273893	1	3.65106	0.55	1
ENSG00000114270	COL7A1	0.633358	1.00337	1	0.996641	0.76	1
ENSG00000114316	USP4	0.001694	0.229341	3	13.0809	0.684	0.210811
ENSG00000114346	ECT2	0.266001	0.309248	1	3.23365	0.724	1
ENSG00000114349	GNAT1	0.071928	0.074646	1	13.3965	1.336	1
ENSG00000114395	CYB561D2	0.04008	0.040906	1	24.4464	1.36	1
ENSG00000114480	GBE1	0.16112	0.175687	1	5.69193	1.045	1
ENSG00000114487	MORC1	0.21257	0.238981	1	4.18444	0.611	1
ENSG00000114541	FRMD4B	0.293075	0.346831	1	2.88325	0.599	1
ENSG00000114738	MAPKAPK3	0.083108	0.086765	1	11.5253	0.991	1
ENSG00000114742	WDR48	0.001452	0.217206	3	13.8118	0.297	0.193109
ENSG00000114771	AADAC	0.037349	0.038065	1	26.271	1.346	1
ENSG00000114861	FOXP1	0	0.267549	19	71.0151	0.242	0
ENSG00000114956	DGUOK	0.069375	0.071898	1	13.9085	1.283	1
ENSG00000114993	RTKN	0.139503	0.150245	1	6.6558	0.939	1
ENSG00000115020	PIKFYVE	0.488389	0.670191	1	1.49211	0.613	1
ENSG00000115053	NCL	0.020807	0.219319	2	9.11914	0.159	1
ENSG00000115084	SLC35F5	0.121277	0.129286	1	7.7348	1.08	1
ENSG00000115211	EIF2B4	0.173191	0.190182	1	5.25812	0.718	1
ENSG00000115221	ITGB6	0.156063	0.169677	1	5.89355	1.2	1
ENSG00000115282	TTC31	0.111886	0.118656	1	8.42775	1.199	1
ENSG00000115295	CLIP4	0.167492	0.183312	1	5.45517	0.674	1
ENSG00000115306	SPTBN1	0.003747	0.618945	4	6.46261	0.113	0.396773
ENSG00000115310	RTN4	0.162689	0.177559	1	5.63192	0.399	1
ENSG00000115318	LOXL3	0.202799	0.226648	1	4.41212	0.864	1
ENSG00000115339	GALNT3	0.134642	0.144612	1	6.91503	0.95	1
ENSG00000115392	FANCL	0.157604	0.171505	1	5.83073	1.229	1
ENSG00000115414	FN1	0.49951	0.692168	1	1.44474	0.471	1
ENSG00000115423	DNAH6	0.101477	1.10936	3	2.70425	0.791	1
ENSG00000115457	IGFBP2	0.059187	0.061011	1	16.3905	0.882	1
ENSG00000115464	USP34	0.335649	1.19523	2	1.67331	0.086	1
ENSG00000115504	EHBP1	0.308007	0.368179	1	2.71607	0.601	1
ENSG00000115524	SF3B1	0.2973	0.352825	1	2.83427	0.065	1
ENSG00000115526	CHST10	0.104378	0.110237	1	9.07137	0.987	1
ENSG00000115548	KDM3A	0.29881	0.354976	1	2.81709	0.468	1
ENSG00000115649	CNPPD1	0.098727	0.103948	1	9.62024	1.216	1
ENSG00000115677	HDLBP	0.284029	0.334116	1	2.99298	0.309	1
ENSG00000115705	TPO	0.022913	0.231033	2	8.65678	1.127	1
ENSG00000115758	ODC1	4.6e-05	0.066217	3	45.3058	0.613	0.009003
ENSG00000115760	BIRC6	0.659126	1.07624	1	0.929158	0.145	1
ENSG00000115762	PLEKHB2	0.117242	0.124704	1	8.01897	1.298	1
ENSG00000115808	STRN	0.225895	0.256048	1	3.90551	0.624	1
ENSG00000115839	RAB3GAP1	0.246023	0.282394	1	3.54116	0.851	1
ENSG00000115850	LCT	0.311264	0.372897	1	2.6817	0.791	1
ENSG00000115866	DARS1	0.155878	0.169458	1	5.90116	1.044	1
ENSG00000115919	KYNU	0.137791	0.148258	1	6.745	1.489	1
ENSG00000115956	PLEK	0.090934	0.095337	1	10.4891	0.912	1
ENSG00000116106	EPHA4	0.25948	0.300402	1	3.32887	0.27	1
ENSG00000116117	PARD3B	0.2916	0.344746	1	2.90069	1.048	1
ENSG00000116128	BCL9	0.200137	0.223315	1	4.47798	0.284	1
ENSG00000116183	PAPPA2	0.284652	0.334986	1	2.9852	0.575	1
ENSG00000116198	CEP104	0.033653	0.284961	2	7.01851	1.003	1
ENSG00000116288	PARK7	0.040831	0.041688	1	23.9874	1.383	1
ENSG00000116514	RNF19B	0.115554	0.122794	1	8.14373	0.648	1
ENSG00000116539	ASH1L	1.42e-06	0.760815	8	10.515	0.114	0.000312
ENSG00000116560	SFPQ	0.162363	0.177171	1	5.64428	0.125	1
ENSG00000116584	ARHGEF2	0.070805	0.433684	2	4.61165	0.331	1
ENSG00000116641	DOCK7	0.512937	0.719362	1	1.39012	0.587	1
ENSG00000116668	SWT1	0.182023	0.200921	1	4.97707	0.32	1
ENSG00000116731	PRDM2	0.247841	0.284808	1	3.51114	0.317	1
ENSG00000116741	RGS2	0.042211	0.043128	1	23.1867	1.179	1
ENSG00000116745	RPE65	0.140049	0.15088	1	6.62779	1	1
ENSG00000116754	SRSF11	0.159723	0.174023	1	5.74636	0.289	1
ENSG00000116761	CTH	0.104207	0.110045	1	9.08716	1.017	1
ENSG00000116852	KIF21B	0.084695	0.481662	2	4.15229	0.617	1
ENSG00000116990	MYCL	0.084487	0.088271	1	11.3288	0.544	1
ENSG00000116996	ZP4	0.159953	0.174297	1	5.73734	1.379	1
ENSG00000117139	KDM5B	0	0.580459	23	39.6238	0.98	0
ENSG00000117222	RBBP5	0.16468	0.17994	1	5.5574	0.178	1
ENSG00000117266	CDK18	0.126002	0.134677	1	7.42514	1.157	1
ENSG00000117298	ECE1	0.167451	0.183263	1	5.45664	0.52	1
ENSG00000117362	APH1A	0.064425	0.066594	1	15.0163	0.766	1
ENSG00000117394	SLC2A1	8.38e-08	0.101818	5	49.1071	0.144	2.22e-05
ENSG00000117400	MPL	0.191022	0.211984	1	4.71734	1.147	1
ENSG00000117408	IPO13	0.028313	0.25919	2	7.71634	0.418	1
ENSG00000117505	DR1	0.032738	0.033286	1	30.0425	1.093	1
ENSG00000117592	PRDX6	0.038029	0.038771	1	25.7925	1.151	1
ENSG00000117600	PLPPR4	0.138169	0.148696	1	6.72513	0.551	1
ENSG00000117601	SERPINC1	0.098461	0.103652	1	9.64767	0.591	1
ENSG00000117625	RCOR3	0.106552	0.112667	1	8.87569	0.479	1
ENSG00000117713	ARID1A	8.3e-07	0.485811	7	14.4089	0.082	0.000184
ENSG00000118058	KMT2A	0	0.847164	44	51.938	0.039	0
ENSG00000118160	SLC8A2	0.102032	0.10762	1	9.29191	0.46	1
ENSG00000118412	CASP8AP2	0.269844	0.314497	1	3.17968	0.289	1
ENSG00000118492	ADGB	0.090686	0.501587	2	3.98735	0.89	1
ENSG00000118600	RXYLT1	0.095282	0.100132	1	9.98679	1.266	1
ENSG00000118690	ARMC2	0.151235	0.163973	1	6.09855	0.965	1
ENSG00000118985	ELL2	0.140788	0.151739	1	6.59025	0.457	1
ENSG00000118997	DNAH7	0.093132	1.06753	3	2.81023	0.936	1
ENSG00000119042	SATB2	0	0.170717	19	111.295	0.106	0
ENSG00000119121	TRPM6	0.42296	0.549844	1	1.8187	0.553	1
ENSG00000119125	GDA	0.157821	0.171763	1	5.82199	0.655	1
ENSG00000119147	ECRG4	0.063744	0.065866	1	15.1823	1.604	1
ENSG00000119185	ITGB1BP1	0.067483	0.069868	1	14.3128	1.467	1
ENSG00000119203	CPSF3	0.142902	0.154203	1	6.48498	0.87	1
ENSG00000119280	C1orf198	0.058492	0.060272	1	16.5914	0.788	1
ENSG00000119321	FKBP15	0.272637	0.318329	1	3.1414	0.893	1
ENSG00000119335	SET	0.002574	0.073519	2	27.204	0.141	0.293508
ENSG00000119397	CNTRL	0.0315	0.677827	3	4.42591	0.847	1
ENSG00000119487	MAPKAP1	0.170426	0.186843	1	5.35209	0.525	1
ENSG00000119523	ALG2	0.068202	0.070639	1	14.1564	1.448	1
ENSG00000119574	ZBTB45	0.074272	0.077175	1	12.9575	0.952	1
ENSG00000119596	YLPM1	0.402674	0.515293	1	1.94064	0.531	1
ENSG00000119669	IRF2BPL	0.002693	0.075254	2	26.5767	0.157	0.305217
ENSG00000119772	DNMT3A	5.73e-06	0.242648	5	20.606	1.998	0.001214
ENSG00000119812	FAM98A	0.009487	0.144503	2	13.8406	0.645	0.783703
ENSG00000119866	BCL11A	2.17e-07	0.12362	5	40.4464	0.139	5.22e-05
ENSG00000119888	EPCAM	0.117817	0.125356	1	7.97731	1.317	1
ENSG00000119965	C10orf88	0.055679	0.057289	1	17.4554	1.211	1
ENSG00000120029	ARMH3	0.173141	0.190122	1	5.25979	0.554	1
ENSG00000120071	KANSL1	1.42e-12	0.304146	10	32.8789	0.222	5.73e-10
ENSG00000120156	TEK	0.283064	0.332769	1	3.00509	0.463	1
ENSG00000120251	GRIA2	0.025106	0.242769	2	8.23829	0.209	1
ENSG00000120254	MTHFD1L	0.250582	0.288459	1	3.4667	1.038	1
ENSG00000120262	CCDC170	0.150417	0.16301	1	6.1346	1.149	1
ENSG00000120616	EPC1	0.266632	0.310107	1	3.22469	0.177	1
ENSG00000120688	WBP4	0.090023	0.094336	1	10.6005	1.046	1
ENSG00000120705	ETF1	0.129564	0.138761	1	7.20664	0.139	1
ENSG00000120860	WASHC3	0.043422	0.044393	1	22.5263	1.622	1
ENSG00000120899	PTK2B	0.262756	0.304836	1	3.28045	0.594	1
ENSG00000120910	PPP3CC	0.13773	0.148187	1	6.74824	0.799	1
ENSG00000120915	EPHX2	0.13133	0.140792	1	7.10269	1.258	1
ENSG00000120949	TNFRSF8	0.01285	0.169568	2	11.7947	0.525	0.96058
ENSG00000121005	CRISPLD1	0.01573	0.188797	2	10.5934	0.936	1
ENSG00000121060	TRIM25	0.110217	0.116778	1	8.56325	0.885	1
ENSG00000121067	SPOP	0.06687	0.069211	1	14.4486	0.681	1
ENSG00000121101	TEX14	0.312138	0.374167	1	2.6726	1.234	1
ENSG00000121297	TSHZ3	0.000276	0.121924	3	24.6056	0.212	0.045008
ENSG00000121417	ZNF211	0.031424	0.031929	1	31.3198	1.909	1
ENSG00000121446	RGSL1	0.209119	0.234607	1	4.26244	1.018	1
ENSG00000121486	TRMT1L	0.170122	0.186476	1	5.36262	0.476	1
ENSG00000121741	ZMYM2	0.000673	0.384776	4	10.3957	0.298	0.098096
ENSG00000121753	ADGRB2	0.300952	0.358036	1	2.79301	0.389	1
ENSG00000121764	HCRTR1	0.065178	0.067399	1	14.837	1.311	1
ENSG00000121775	TMEM39B	0.113916	0.120944	1	8.26831	0.788	1
ENSG00000121904	CSMD2	0.546228	0.79016	1	1.26557	0.35	1
ENSG00000121988	ZRANB3	0.257284	0.297441	1	3.36201	1.173	1
ENSG00000122194	PLG	0.185794	0.205541	1	4.8652	0.703	1
ENSG00000122299	ZC3H7A	0.233569	0.26601	1	3.75925	0.514	1
ENSG00000122482	ZNF644	0.002555	0.265332	3	11.3066	0.228	0.293253
ENSG00000122507	BBS9	0.262594	0.304617	1	3.28281	1.111	1
ENSG00000122550	KLHL7	0.015981	0.190395	2	10.5045	1.014	1
ENSG00000122678	POLM	0.134893	0.144903	1	6.90119	1.554	1
ENSG00000122707	RECK	0.189347	0.209915	1	4.76383	0.809	1
ENSG00000122729	ACO1	0.230833	0.262447	1	3.81029	1.005	1
ENSG00000122733	PHF24	0.110383	0.116964	1	8.54962	0.948	1
ENSG00000122735	DNAI1	0.140044	0.150874	1	6.62803	1.033	1
ENSG00000122952	ZWINT	0.099186	0.104457	1	9.57335	1.219	1
ENSG00000122965	RBM19	0.203615	0.227672	1	4.39228	0.941	1
ENSG00000122966	CIT	0.476557	0.647327	1	1.54482	0.357	1
ENSG00000123064	DDX54	0.208044	0.23325	1	4.28725	0.906	1
ENSG00000123066	MED13L	0	0.433498	27	62.284	0.072	0
ENSG00000123094	RASSF8	0.130354	0.13967	1	7.15975	0.685	1
ENSG00000123106	CCDC91	0.110846	0.117484	1	8.51178	1.051	1
ENSG00000123191	ATP7B	0.191284	0.212307	1	4.71016	1.067	1
ENSG00000123200	ZC3H13	0.21484	0.865277	2	2.3114	0.425	1
ENSG00000123243	ITIH5	0.169263	0.185442	1	5.39253	1.295	1
ENSG00000123338	NCKAP1L	0.041823	0.32146	2	6.22161	0.545	1
ENSG00000123358	NR4A1	0.116251	0.123582	1	8.09179	0.914	1
ENSG00000123360	PDE1B	0.138664	0.149271	1	6.69924	0.344	1
ENSG00000123384	LRP1	0.102701	1.11538	3	2.68966	0.105	1
ENSG00000123485	HJURP	0.162276	0.177067	1	5.64759	1.05	1
ENSG00000123552	USP45	0.165407	0.180811	1	5.53064	1.248	1
ENSG00000123607	TTC21B	0.297308	0.352836	1	2.83418	0.838	1
ENSG00000123609	NMI	0.060921	0.062856	1	15.9095	1.429	1
ENSG00000123636	BAZ2B	0.110648	0.565411	2	3.53725	0.482	1
ENSG00000123684	LPGAT1	0.079351	0.082676	1	12.0954	0.483	1
ENSG00000123815	COQ8B	0.126055	0.134738	1	7.42183	1.066	1
ENSG00000123983	ACSL3	0.201393	0.224886	1	4.4467	0.419	1
ENSG00000123992	DNPEP	0.109199	0.115634	1	8.64797	1.336	1
ENSG00000124120	TTPAL	0.091774	0.096262	1	10.3883	1.188	1
ENSG00000124177	CHD6	0.479391	0.652757	1	1.53196	0.246	1
ENSG00000124181	PLCG1	0.341826	0.418286	1	2.39071	0.583	1
ENSG00000124194	GDAP1L1	0.075386	0.078379	1	12.7584	1.049	1
ENSG00000124203	ZNF831	0.199441	0.222444	1	4.4955	0.766	1
ENSG00000124214	STAU1	0.139578	0.150333	1	6.65192	0.371	1
ENSG00000124215	CDH26	0.233111	0.265414	1	3.7677	1.251	1
ENSG00000124490	CRISP2	0.074647	0.07758	1	12.8899	1.104	1
ENSG00000124491	F13A1	0.180899	0.199548	1	5.01134	0.922	1
ENSG00000124496	TRERF1	0.238845	0.272918	1	3.6641	0.332	1
ENSG00000124557	BTN1A1	0.050813	0.052149	1	19.1759	1.551	1
ENSG00000124678	TCP11	0.083364	0.087044	1	11.4884	1.14	1
ENSG00000124749	COL21A1	0.273957	0.320146	1	3.12357	1.186	1
ENSG00000124788	ATXN1	0.142526	0.153765	1	6.50345	0.174	1
ENSG00000124813	RUNX2	0.004876	0.102158	2	19.5776	0.414	0.476942
ENSG00000124831	LRRFIP1	0.178829	0.197024	1	5.07552	0.73	1
ENSG00000124920	MYRF	0.214391	0.241296	1	4.14428	0.156	1
ENSG00000125107	CNOT1	0.120086	0.594477	2	3.3643	0.042	1
ENSG00000125124	BBS2	0.225675	0.255764	1	3.90986	0.995	1
ENSG00000125398	SOX9	0.071852	0.074564	1	13.4113	0.105	1
ENSG00000125447	GGA3	0.012225	0.16515	2	12.1102	0.822	0.939643
ENSG00000125450	NUP85	0.195637	0.217704	1	4.59339	0.552	1
ENSG00000125485	DDX31	0.196644	0.218958	1	4.56709	0.971	1
ENSG00000125618	PAX8	0.143835	0.155292	1	6.43949	0.464	1
ENSG00000125779	PANK2	0.090784	0.095173	1	10.5072	1.177	1
ENSG00000125841	NRSN2	0.028897	0.029323	1	34.1027	1.825	1
ENSG00000125844	RRBP1	0.026527	0.250142	2	7.99546	0.82	1
ENSG00000125912	NCLN	0.139993	0.150814	1	6.63067	0.646	1
ENSG00000125975	C20orf173	0.05713	0.058827	1	16.999	1.492	1
ENSG00000126247	CAPNS1	0.119558	0.127332	1	7.85351	1.117	1
ENSG00000126261	UBA2	0.130421	0.139746	1	7.15583	0.164	1
ENSG00000126461	SCAF1	0.017403	0.199268	2	10.0367	0.223	1
ENSG00000126464	PRR12	0.027396	0.254576	2	7.85621	0.07	1
ENSG00000126550	HTN1	0.029386	0.029827	1	33.5269	1.971	1
ENSG00000126705	AHDC1	9.99e-16	0.215854	11	50.9604	0.078	4.68e-13
ENSG00000126773	PCNX4	0.192867	0.214267	1	4.66708	1.262	1
ENSG00000126804	ZBTB1	0.121446	0.129477	1	7.72336	0.411	1
ENSG00000127124	HIVEP3	0.313804	0.376592	1	2.65539	NA	1
ENSG00000127152	BCL11B	0.00456	0.098676	2	20.2683	0.14	0.460926
ENSG00000127314	RAP1B	0.044719	0.04575	1	21.8579	0.472	1
ENSG00000127329	PTPRB	0.416413	0.538562	1	1.8568	0.558	1
ENSG00000127481	UBR4	0.681927	1.14548	1	0.873	0.295	1
ENSG00000127586	CHTF18	0.311784	0.373653	1	2.67628	1.405	1
ENSG00000127603	MACF1	0.871749	2.05377	1	0.48691	0.229	1
ENSG00000127663	KDM4B	0.23907	0.273214	1	3.66013	0.404	1
ENSG00000127863	TNFRSF19	0.071659	0.074356	1	13.4488	0.61	1
ENSG00000127884	ECHS1	0.061476	0.063447	1	15.7612	0.858	1
ENSG00000127914	AKAP9	0.276427	1.03313	2	1.93586	0.655	1
ENSG00000127946	HIP1	0.275053	0.321657	1	3.1089	0.524	1
ENSG00000127989	MTERF1	0.087988	0.092102	1	10.8575	1.399	1
ENSG00000127993	RBM48	0.054975	0.056544	1	17.6852	1.195	1
ENSG00000128052	KDR	0.294598	0.348988	1	2.86543	0.389	1
ENSG00000128482	RNF112	0.107373	0.113587	1	8.80383	0.729	1
ENSG00000128512	DOCK4	0.480331	0.654563	1	1.52774	0.386	1
ENSG00000128573	FOXP2	5.69e-07	0.283757	6	21.1449	0.143	0.000128
ENSG00000128607	KLHDC10	0.133244	0.142998	1	6.99312	0.717	1
ENSG00000128655	PDE11A	0.231645	0.263503	1	3.79502	1.33	1
ENSG00000128805	ARHGAP22	0.131829	0.141366	1	7.07381	1.029	1
ENSG00000128829	EIF2AK4	0.370285	0.462487	1	2.16222	0.835	1
ENSG00000128908	INO80	0.105788	0.550189	2	3.63512	0.131	1
ENSG00000128917	DLL4	0.150891	0.163568	1	6.11366	0.092	1
ENSG00000129003	VPS13C	0.639448	1.02012	1	0.980277	0.795	1
ENSG00000129028	THAP10	0.022605	0.022864	1	43.7367	1.299	1
ENSG00000129038	LOXL1	0.101087	0.10657	1	9.38355	0.953	1
ENSG00000129292	PHF20L1	0.252348	0.290818	1	3.43858	0.477	1
ENSG00000129347	KRI1	0.1673	0.183082	1	5.46202	1.045	1
ENSG00000129422	MTUS1	0.311	0.372514	1	2.68446	0.821	1
ENSG00000129451	KLK10	0.061882	0.063879	1	15.6545	1.666	1
ENSG00000129467	ADCY4	0.216959	0.24457	1	4.08882	0.975	1
ENSG00000129534	MIS18BP1	0.022408	0.228269	2	8.76161	0.82	1
ENSG00000129566	TEP1	0.474519	0.64344	1	1.55415	0.896	1
ENSG00000129595	EPB41L4A	0.240265	0.274785	1	3.63921	0.923	1
ENSG00000129636	ITFG1	0.163449	0.178468	1	5.60325	0.516	1
ENSG00000129646	QRICH2	0.287563	0.339064	1	2.9493	0.914	1
ENSG00000129657	SEC14L1	0.193445	0.214984	1	4.65152	0.746	1
ENSG00000129691	ASH2L	0.160734	0.175227	1	5.70687	0.821	1
ENSG00000129757	CDKN1C	0.044813	0.045849	1	21.8109	1.091	1
ENSG00000130158	DOCK6	0.393748	0.500459	1	1.99817	0.779	1
ENSG00000130222	GADD45G	0.029987	0.030445	1	32.8458	0.694	1
ENSG00000130226	DPP6	0.227893	0.258632	1	3.8665	0.76	1
ENSG00000130300	PLVAP	0.092162	0.096689	1	10.3424	0.981	1
ENSG00000130303	BST2	0.02423	0.024528	1	40.7695	0.84	1
ENSG00000130307	USHBP1	0.185419	0.205082	1	4.87611	1.058	1
ENSG00000130377	ACSBG2	0.009427	0.144021	2	13.8868	1.205	0.783703
ENSG00000130396	AFDN	0.437773	0.57585	1	1.73656	0.398	1
ENSG00000130402	ACTN4	0.204682	0.229013	1	4.36656	0.228	1
ENSG00000130449	ZSWIM6	0.216706	0.244247	1	4.09422	0.089	1
ENSG00000130559	CAMSAP1	0.30324	0.361315	1	2.76767	0.495	1
ENSG00000130653	PNPLA7	0.004945	0.336513	3	8.91496	1.135	0.480766
ENSG00000130699	TAF4	0.186769	0.20674	1	4.83699	0.047	1
ENSG00000130702	LAMA5	0.091683	1.06011	3	2.82991	0.639	1
ENSG00000130731	METTL26	0.074495	0.077416	1	12.9172	1.277	1
ENSG00000130751	NPAS1	0.093756	0.098446	1	10.1578	0.872	1
ENSG00000130787	HIP1R	0.255709	0.295323	1	3.38613	0.991	1
ENSG00000130811	EIF3G	0.073517	0.07636	1	13.0959	0.259	1
ENSG00000130813	SHFL	0.08149	0.085003	1	11.7643	0.82	1
ENSG00000130816	DNMT1	0.366429	0.456384	1	2.19114	0.124	1
ENSG00000130856	ZNF236	0.350146	0.431007	1	2.32015	0.306	1
ENSG00000130935	NOL11	0.161634	0.1763	1	5.67214	0.568	1
ENSG00000130940	CASZ1	0.002203	0.25168	3	11.9199	0.316	0.261246
ENSG00000131018	SYNE1	0.689683	2.39141	2	0.836328	0.593	1
ENSG00000131042	LILRB2	0.0554	0.056993	1	17.5459	1.2	1
ENSG00000131043	AAR2	0.057827	0.059566	1	16.7881	1.896	1
ENSG00000131059	BPIFA3	0.067069	0.069424	1	14.4042	1.56	1
ENSG00000131096	PYY	0.01738	0.017533	1	57.0366	1.916	1
ENSG00000131196	NFATC1	0.190513	0.211355	1	4.73139	0.406	1
ENSG00000131379	C3orf20	0.176673	0.194402	1	5.14398	1.228	1
ENSG00000131435	PDLIM4	0.025265	0.02559	1	39.0777	0.92	1
ENSG00000131437	KIF3A	0.173187	0.190176	1	5.25828	0.434	1
ENSG00000131504	DIAPH1	0.254804	0.294108	1	3.40012	0.514	1
ENSG00000131653	TRAF7	0.18188	0.200746	1	4.98141	0.459	1
ENSG00000131711	MAP1B	0.007256	0.387173	3	7.74847	0.156	0.651983
ENSG00000131848	ZSCAN5A	0.019593	0.019788	1	50.5362	1.568	1
ENSG00000132003	ZSWIM4	0.179274	0.197566	1	5.0616	0.814	1
ENSG00000132024	CC2D1A	0.224007	0.253612	1	3.94303	0.715	1
ENSG00000132313	MRPL35	0.068906	0.071395	1	14.0066	1.082	1
ENSG00000132321	IQCA1	0.213337	0.239955	1	4.16744	0.827	1
ENSG00000132326	PER2	0.222519	0.251696	1	3.97304	0.782	1
ENSG00000132334	PTPRE	0.275208	0.321871	1	3.10684	0.66	1
ENSG00000132388	UBE2G1	0.052505	0.053933	1	18.5414	0.41	1
ENSG00000132424	PNISR	0.238978	0.273094	1	3.66175	0.237	1
ENSG00000132466	ANKRD17	0.377478	0.473977	1	2.10981	0.07	1
ENSG00000132467	UTP3	0.065388	0.067623	1	14.7878	0.816	1
ENSG00000132510	KDM6B	3.91e-08	0.307168	7	22.7888	0.146	1.12e-05
ENSG00000132518	GUCY2D	0.165932	0.18144	1	5.51146	0.894	1
ENSG00000132535	DLG4	1.11e-16	0.258719	12	46.3823	0.179	5.64e-14
ENSG00000132549	VPS13B	0.596045	0.906451	1	1.1032	0.748	1
ENSG00000132554	RGS22	0.280836	0.329665	1	3.03338	1.023	1
ENSG00000132563	REEP2	0.074627	0.077558	1	12.8935	0.873	1
ENSG00000132600	PRMT7	0.172186	0.188967	1	5.29194	1.101	1
ENSG00000132604	TERF2	0.127642	0.136555	1	7.32306	0.37	1
ENSG00000132639	SNAP25	0.06858	0.071045	1	14.0757	0.398	1
ENSG00000132821	VSTM2L	0.064558	0.066737	1	14.9843	0.385	1
ENSG00000132849	PATJ	0.399682	0.510295	1	1.95965	1.081	1
ENSG00000132906	CASP9	0.083148	0.086809	1	11.5195	1.011	1
ENSG00000132953	XPO4	0.279334	0.32758	1	3.05269	0.291	1
ENSG00000132970	WASF3	0.101442	0.106964	1	9.34897	0.39	1
ENSG00000133026	MYH10	0.407377	0.523197	1	1.91132	0.289	1
ENSG00000133055	MYBPH	0.113484	0.120457	1	8.30175	1.377	1
ENSG00000133083	DCLK1	0.224504	0.254253	1	3.93309	0.251	1
ENSG00000133107	TRPC4	0.234064	0.266656	1	3.75014	0.501	1
ENSG00000133110	POSTN	0.22711	0.257619	1	3.8817	0.889	1
ENSG00000133216	EPHB2	0.197572	0.220113	1	4.54313	0.413	1
ENSG00000133256	PDE6B	0.197075	0.219494	1	4.55593	1.169	1
ENSG00000133302	SLF1	0.203004	0.226906	1	4.40712	1.059	1
ENSG00000133318	RTN3	0.139314	0.150026	1	6.66551	0.862	1
ENSG00000133392	MYH11	0.095481	0.517253	2	3.86658	0.456	1
ENSG00000133401	PDZD2	0.38808	0.491154	1	2.03602	0.543	1
ENSG00000133640	LRRIQ1	0.373952	0.468328	1	2.13526	1.113	1
ENSG00000133657	ATP13A3	0.04419	0.33151	2	6.033	0.404	1
ENSG00000133706	LARS1	0.284037	0.334127	1	2.99288	0.896	1
ENSG00000133812	SBF2	0.438148	0.576518	1	1.73455	0.643	1
ENSG00000133884	DPF2	0.18375	0.203034	1	4.92527	0.388	1
ENSG00000134138	MEIS2	1.59e-05	0.143824	4	27.8117	0.254	0.003288
ENSG00000134186	PRPF38B	0.241465	0.276367	1	3.61838	0.354	1
ENSG00000134215	VAV3	0.273866	0.320021	1	3.1248	0.837	1
ENSG00000134240	HMGCS2	0.143872	0.155336	1	6.43767	1.165	1
ENSG00000134242	PTPN22	0.175704	0.193225	1	5.1753	1.002	1
ENSG00000134250	NOTCH2	0.007699	0.395729	3	7.58095	0.202	0.682049
ENSG00000134265	NAPG	0.125102	0.133648	1	7.48232	0.739	1
ENSG00000134313	KIDINS220	0.328713	0.398559	1	2.50904	0.512	1
ENSG00000134323	MYCN	0.002249	0.068609	2	29.1508	0.284	0.263195
ENSG00000134376	CRB1	0.031861	0.276509	2	7.23303	0.858	1
ENSG00000134440	NARS1	0.000131	0.248587	4	16.0909	1.124	0.022546
ENSG00000134452	FBH1	0.231022	0.262693	1	3.80672	0.486	1
ENSG00000134490	TMEM241	0.079825	0.083191	1	12.0206	1.136	1
ENSG00000134516	DOCK2	0.406826	0.522267	1	1.91473	0.464	1
ENSG00000134532	SOX5	3.74e-12	0.227995	9	39.4746	0.148	1.48e-09
ENSG00000134569	LRP4	0.372208	0.465547	1	2.14801	0.527	1
ENSG00000134644	PUM1	0.264618	0.307365	1	3.25346	0.119	1
ENSG00000134765	DSC1	0.215594	0.242829	1	4.11813	0.872	1
ENSG00000134780	DAGLA	0.16123	0.175819	1	5.68768	0.216	1
ENSG00000134851	TMEM165	0.058888	0.060694	1	16.4762	0.78	1
ENSG00000134853	PDGFRA	0.151221	0.163957	1	6.09917	0.378	1
ENSG00000134871	COL4A2	0.064089	0.409397	2	4.88524	0.629	1
ENSG00000134909	ARHGAP32	0.063123	0.405833	2	4.92813	0.378	1
ENSG00000134954	ETS1	0.126705	0.135482	1	7.38105	0.315	1
ENSG00000135052	GOLM1	0.104912	0.110834	1	9.02253	0.705	1
ENSG00000135083	CCNJL	0.071893	0.074608	1	13.4034	1.467	1
ENSG00000135090	TAOK3	0.228243	0.259086	1	3.85972	0.503	1
ENSG00000135111	TBX3	0.004442	0.097346	2	20.5452	0.225	0.456764
ENSG00000135205	CCDC146	0.22626	0.256519	1	3.89835	1.194	1
ENSG00000135249	RINT1	0.210524	0.236386	1	4.23036	0.933	1
ENSG00000135250	SRPK2	0.215745	0.243021	1	4.11488	0.402	1
ENSG00000135253	KCP	0.358982	0.444697	1	2.24872	1.229	1
ENSG00000135298	ADGRB3	0.385593	0.487097	1	2.05298	0.309	1
ENSG00000135315	CEP162	0.28091	0.329769	1	3.03242	0.988	1
ENSG00000135336	ORC3	0.191195	0.212198	1	4.71259	0.891	1
ENSG00000135365	PHF21A	5.15e-05	0.194922	4	20.521	0.156	0.009957
ENSG00000135372	NAT10	0.257032	0.297102	1	3.36585	0.913	1
ENSG00000135387	CAPRIN1	0.001298	0.208782	3	14.3691	0.434	0.177639
ENSG00000135404	CD63	0.053184	0.05465	1	18.2981	0.759	1
ENSG00000135414	GDF11	0.066875	0.069216	1	14.4475	0.596	1
ENSG00000135424	ITGA7	0.275605	0.322418	1	3.10156	0.796	1
ENSG00000135447	PPP1R1A	0.046694	0.047819	1	20.9121	1.26	1
ENSG00000135451	TROAP	0.170739	0.187221	1	5.34129	1.144	1
ENSG00000135454	B4GALNT1	0.104079	0.109903	1	9.09893	1.126	1
ENSG00000135506	OS9	0.159198	0.173399	1	5.76704	0.878	1
ENSG00000135577	NMBR	0.03385	0.034436	1	29.0396	0.813	1
ENSG00000135587	SMPD2	0.081631	0.085156	1	11.7432	1.457	1
ENSG00000135605	TEC	0.181517	0.200303	1	4.99244	1.047	1
ENSG00000135622	SEMA4F	0.197769	0.220359	1	4.53805	0.851	1
ENSG00000135624	CCT7	0.101186	0.106679	1	9.37392	0.539	1
ENSG00000135636	DYSF	0.437822	0.575937	1	1.7363	0.87	1
ENSG00000135638	EMX1	0.050329	0.05164	1	19.3649	0.229	1
ENSG00000135720	DYNC1LI2	0.102282	0.1079	1	9.26787	0.496	1
ENSG00000135723	FHOD1	0.01954	0.212033	2	9.43248	0.968	1
ENSG00000135749	PCNX2	0.401303	0.513	1	1.94932	0.91	1
ENSG00000135766	EGLN1	0.062472	0.064509	1	15.5018	0.733	1
ENSG00000135870	RC3H1	0.339354	0.414537	1	2.41233	0.5	1
ENSG00000135903	PAX3	0.131335	0.140797	1	7.10241	0.639	1
ENSG00000135912	TTLL4	0.260703	0.302056	1	3.31065	0.863	1
ENSG00000135932	CAB39	0.071842	0.074553	1	13.4132	0.555	1
ENSG00000135968	GCC2	0.343625	0.421023	1	2.37517	0.647	1
ENSG00000136014	USP44	0.171556	0.188206	1	5.31333	1.102	1
ENSG00000136051	WASHC4	0.067078	0.420306	2	4.75844	0.592	1
ENSG00000136098	NEK3	0.141098	0.152101	1	6.5746	1.055	1
ENSG00000136111	TBC1D4	0.033661	0.284999	2	7.01757	1.023	1
ENSG00000136153	LMO7	0.388348	0.491591	1	2.03421	0.724	1
ENSG00000136158	SPRY2	3.44e-07	0.05418	4	73.8284	1.084	8.05e-05
ENSG00000136237	RAPGEF5	0.23637	0.269672	1	3.7082	0.625	1
ENSG00000136238	RAC1	0.061846	0.063841	1	15.6639	0.275	1
ENSG00000136352	NKX2-1	0.060839	0.062768	1	15.9316	0.563	1
ENSG00000136367	ZFHX2	0.276496	0.32365	1	3.08976	0.691	1
ENSG00000136381	IREB2	0.247384	0.2842	1	3.51865	0.462	1
ENSG00000136451	VEZF1	0.005046	0.103986	2	19.2334	0.103	0.484907
ENSG00000136504	KAT7	0.184255	0.203653	1	4.91031	0.169	1
ENSG00000136518	ACTL6A	0.099191	0.104462	1	9.57285	0.164	1
ENSG00000136531	SCN2A	0	0.459832	26	56.5423	0.101	0
ENSG00000136535	TBR1	0.107022	0.113193	1	8.83448	0.121	1
ENSG00000136546	SCN7A	0.260116	0.301262	1	3.31937	1.2	1
ENSG00000136560	TANK	0.125744	0.134382	1	7.44148	0.566	1
ENSG00000136574	GATA4	0.089091	0.093312	1	10.7167	0.645	1
ENSG00000136628	EPRS1	0.332801	0.404667	1	2.47117	0.673	1
ENSG00000136697	IL1F10	0.030194	0.030659	1	32.6171	1.816	1
ENSG00000136710	CCDC115	0.048888	0.050124	1	19.9507	1.544	1
ENSG00000136715	SAP130	0.033867	0.285957	2	6.99406	0.199	1
ENSG00000136731	UGGT1	0.068154	0.424193	2	4.71484	0.524	1
ENSG00000136758	YME1L1	0.204316	0.228553	1	4.37535	0.484	1
ENSG00000136770	DNAJC1	0.162881	0.177789	1	5.62464	1.024	1
ENSG00000136813	ECPAS	0.505696	0.704605	1	1.41924	0.188	1
ENSG00000136830	NIBAN2	0.022758	0.23019	2	8.68848	0.743	1
ENSG00000136848	DAB2IP	0.194359	0.216117	1	4.62713	0.506	1
ENSG00000136854	STXBP1	0	0.181112	17	93.8647	0.101	0
ENSG00000136895	GARNL3	0.244375	0.28021	1	3.56876	0.796	1
ENSG00000137075	RNF38	0.188934	0.209406	1	4.77541	0.298	1
ENSG00000137094	DNAJB5	0.108604	0.114966	1	8.6982	0.767	1
ENSG00000137145	DENND4C	0.345598	0.424034	1	2.3583	0.553	1
ENSG00000137166	FOXP4	0.128711	0.137781	1	7.25789	0.488	1
ENSG00000137252	HCRTR2	0.107398	0.113614	1	8.80171	0.746	1
ENSG00000137261	KIAA0319	0.196138	0.218328	1	4.58026	0.99	1
ENSG00000137270	GCM1	0.068039	0.070464	1	14.1916	0.251	1
ENSG00000137275	RIPK1	0.106743	0.112881	1	8.8589	0.844	1
ENSG00000137337	MDC1	0.02323	0.232757	2	8.59265	0.739	1
ENSG00000137411	VARS2	0.29579	0.350679	1	2.85161	0.987	1
ENSG00000137628	DDX60	0.379492	0.477217	1	2.09548	0.918	1
ENSG00000137634	NXPE4	0.063549	0.065658	1	15.2304	1.848	1
ENSG00000137642	SORL1	0.459423	0.615119	1	1.6257	0.561	1
ENSG00000137675	MMP27	0.097103	0.102147	1	9.78984	1.266	1
ENSG00000137693	YAP1	0.119366	0.127113	1	7.86703	0.179	1
ENSG00000137700	SLC37A4	0.101161	0.106652	1	9.37632	1.123	1
ENSG00000137710	RDX	0.188659	0.209067	1	4.78317	0.642	1
ENSG00000137727	ARHGAP20	0.226039	0.256234	1	3.90268	0.578	1
ENSG00000137766	UNC13C	0.45868	0.613745	1	1.62934	0.743	1
ENSG00000137776	SLTM	0.070158	0.43138	2	4.63629	0.375	1
ENSG00000137802	MAPKBP1	0.340676	0.41654	1	2.40073	0.557	1
ENSG00000137824	RMDN3	0.157051	0.170848	1	5.85314	0.967	1
ENSG00000137831	UACA	0.287575	0.33908	1	2.94915	0.929	1
ENSG00000137834	SMAD6	7.31e-05	0.077465	3	38.727	1.997	0.013727
ENSG00000137857	DUOX1	0.298825	0.354998	1	2.81692	1.013	1
ENSG00000137869	CYP19A1	0.081254	0.084745	1	11.8	0.975	1
ENSG00000137872	SEMA6D	0.031302	0.273833	2	7.30373	0.431	1
ENSG00000137944	KYAT3	0.095163	0.100001	1	9.99991	1.068	1
ENSG00000137959	IFI44L	0.088612	0.092786	1	10.7774	1.331	1
ENSG00000137975	CLCA2	0.174778	0.192103	1	5.20554	1.414	1
ENSG00000138002	IFT172	0.408832	0.525655	1	1.90239	0.787	1
ENSG00000138069	RAB1A	0.056356	0.058006	1	17.2396	0.269	1
ENSG00000138081	FBXO11	0.033266	0.283149	2	7.06342	0.032	1
ENSG00000138095	LRPPRC	0.353608	0.43635	1	2.29174	0.695	1
ENSG00000138152	BTBD16	0.116735	0.124129	1	8.0561	1.321	1
ENSG00000138160	KIF11	0.02564	0.24556	2	8.14464	0.123	1
ENSG00000138161	CUZD1	0.097281	0.102344	1	9.77099	1.184	1
ENSG00000138162	TACC2	0.082959	0.47581	2	4.20335	0.77	1
ENSG00000138190	EXOC6	0.217207	0.244887	1	4.08352	0.624	1
ENSG00000138246	DNAJC13	0.132558	0.632033	2	3.16439	0.347	1
ENSG00000138303	ASCC1	0.136223	0.146441	1	6.8287	1.081	1
ENSG00000138347	MYPN	0.282094	0.331417	1	3.01735	0.56	1
ENSG00000138375	SMARCAL1	0.160233	0.174631	1	5.72637	0.911	1
ENSG00000138378	STAT4	0.19973	0.222806	1	4.48821	0.458	1
ENSG00000138434	ITPRID2	0.030634	0.270608	2	7.39075	0.573	1
ENSG00000138439	FAM117B	0.138942	0.149594	1	6.68478	0.53	1
ENSG00000138459	SLC35A5	0.07371	0.076568	1	13.0604	0.987	1
ENSG00000138592	USP8	0.228704	0.259683	1	3.85085	0.257	1
ENSG00000138593	SECISBP2L	0.027328	0.254231	2	7.86686	0.519	1
ENSG00000138614	INTS14	0.14625	0.158116	1	6.32446	0.776	1
ENSG00000138615	CILP	0.168321	0.184308	1	5.42569	1.119	1
ENSG00000138653	NDST4	0.243336	0.278836	1	3.58634	0.692	1
ENSG00000138663	COPS4	0.115941	0.123232	1	8.11479	0.226	1
ENSG00000138668	HNRNPD	0.084662	0.088462	1	11.3043	0.353	1
ENSG00000138669	PRKG2	0.017545	0.200133	2	9.99334	0.566	1
ENSG00000138674	SEC31A	0.308681	0.369153	1	2.7089	0.654	1
ENSG00000138688	KIAA1109	0.719927	1.2727	1	0.785729	0.589	1
ENSG00000138709	LARP1B	0.267486	0.311273	1	3.21261	0.784	1
ENSG00000138757	G3BP2	0.138607	0.149205	1	6.70219	0.472	1
ENSG00000138760	SCARB2	0.134169	0.144065	1	6.94131	0.859	1
ENSG00000138768	USO1	0.028268	0.258966	2	7.72303	0.478	1
ENSG00000138798	EGF	0.290552	0.343268	1	2.91318	0.916	1
ENSG00000138802	SEC24B	0.262053	0.303884	1	3.29073	0.395	1
ENSG00000138814	PPP3CA	0.148215	0.160421	1	6.23361	0.349	1
ENSG00000138821	SLC39A8	0.070586	0.073201	1	13.661	0.447	1
ENSG00000138829	FBN2	0.038606	0.735526	3	4.07871	0.315	1
ENSG00000138834	MAPK8IP3	0.304117	0.362574	1	2.75806	0.291	1
ENSG00000139117	CPNE8	0.013365	0.173131	2	11.5519	0.649	0.986599
ENSG00000139182	CLSTN3	0.188223	0.20853	1	4.79547	0.599	1
ENSG00000139197	PEX5	0.161625	0.176289	1	5.67249	0.966	1
ENSG00000139219	COL2A1	0.010664	0.446641	3	6.71681	0.161	0.843191
ENSG00000139220	PPFIA2	0.094444	0.513886	2	3.89191	0.245	1
ENSG00000139433	GLTP	0.065065	0.067279	1	14.8636	1.479	1
ENSG00000139517	LNX2	0.169244	0.18542	1	5.39317	0.589	1
ENSG00000139597	N4BP2L1	0.00322	0.082474	2	24.2501	0.597	0.349271
ENSG00000139613	SMARCC2	0.000454	0.346092	4	11.5576	0.179	0.069624
ENSG00000139618	BRCA2	0.372878	0.466615	1	2.1431	0.84	1
ENSG00000139625	MAP3K12	0.20483	0.229199	1	4.36302	0.274	1
ENSG00000139645	ANKRD52	0.190478	0.211311	1	4.73237	0.129	1
ENSG00000139718	SETD1B	0.005411	0.347729	3	8.62741	0.114	0.514839
ENSG00000139737	SLAIN1	0.154532	0.167865	1	5.95716	0.528	1
ENSG00000139970	RTN1	0.1043	0.110149	1	9.07858	0.529	1
ENSG00000139990	DCAF5	0.205956	0.230617	1	4.3362	0.398	1
ENSG00000140067	FAM181A	0.034209	0.034808	1	28.7291	0.987	1
ENSG00000140093	SERPINA10	0.062729	0.064782	1	15.4363	1.364	1
ENSG00000140153	WDR20	0.113412	0.120374	1	8.30741	0.36	1
ENSG00000140199	SLC12A6	0.005572	0.351457	3	8.5359	0.485	0.527297
ENSG00000140254	DUOXA1	0.05278	0.054224	1	18.4422	1.312	1
ENSG00000140262	TCF12	0.018711	0.207151	2	9.65481	0.759	1
ENSG00000140332	TLE3	0.022895	0.230934	2	8.66047	0.184	1
ENSG00000140350	ANP32A	0.075103	0.078073	1	12.8086	0.432	1
ENSG00000140443	IGF1R	0.277509	0.325051	1	3.07644	0.385	1
ENSG00000140470	ADAMTS17	0.060499	0.396063	2	5.04971	0.894	1
ENSG00000140479	PCSK6	0.273341	0.319298	1	3.13187	0.846	1
ENSG00000140534	TICRR	0.076329	0.453094	2	4.41409	0.806	1
ENSG00000140563	MCTP2	0.246819	0.28345	1	3.52796	1.394	1
ENSG00000140564	FURIN	0.016411	0.193116	2	10.3565	0.237	1
ENSG00000140575	IQGAP1	0.40289	0.515654	1	1.93928	0.345	1
ENSG00000140612	SEC11A	0.088642	0.092819	1	10.7736	1.122	1
ENSG00000140632	GLYR1	0.179683	0.198064	1	5.04887	0.552	1
ENSG00000140650	PMM2	0.071644	0.07434	1	13.4518	1.73	1
ENSG00000140678	ITGAX	0.233619	0.266076	1	3.75832	0.901	1
ENSG00000140740	UQCRC2	0.113737	0.120741	1	8.28218	1.046	1
ENSG00000140795	MYLK3	0.134207	0.144109	1	6.9392	0.955	1
ENSG00000140836	ZFHX3	0.02281	0.596897	3	5.026	0.221	1
ENSG00000140859	KIFC3	0.259431	0.300337	1	3.3296	0.746	1
ENSG00000140939	NOL3	0.051472	0.052844	1	18.9236	1.571	1
ENSG00000140943	MBTPS1	0.261661	0.303353	1	3.29649	0.843	1
ENSG00000140945	CDH13	0.197831	0.220436	1	4.53647	0.525	1
ENSG00000140955	ADAD2	0.139795	0.150584	1	6.64079	0.94	1
ENSG00000141027	NCOR1	0.141653	0.658904	2	3.03534	0.293	1
ENSG00000141076	UTP4	0.19405	0.215734	1	4.63535	0.66	1
ENSG00000141098	GFOD2	0.073339	0.076168	1	13.1289	0.854	1
ENSG00000141258	SGSM2	0.225717	0.255818	1	3.90903	0.669	1
ENSG00000141295	SCRN2	0.083464	0.087154	1	11.474	0.81	1
ENSG00000141298	SSH2	0.044038	0.33087	2	6.04468	0.413	1
ENSG00000141338	ABCA8	0.302828	0.360724	1	2.77221	1.228	1
ENSG00000141367	CLTC	1.24e-12	0.420613	11	26.1523	0.081	5.14e-10
ENSG00000141376	BCAS3	0.000603	0.373532	4	10.7086	0.745	0.088627
ENSG00000141424	SLC39A6	0.141169	0.152183	1	6.57105	0.994	1
ENSG00000141431	ASXL3	0	0.393337	37	94.067	0.272	0
ENSG00000141441	GAREM1	0.017697	0.201058	2	9.94736	0.371	1
ENSG00000141526	SLC16A3	0.06994	0.072506	1	13.792	1.172	1
ENSG00000141527	CARD14	0.027165	0.253404	2	7.89253	1.167	1
ENSG00000141540	TTYH2	0.119438	0.127195	1	7.86196	0.89	1
ENSG00000141582	CBX4	0.049107	0.050354	1	19.8596	0.302	1
ENSG00000141664	ZCCHC2	0.195223	0.21719	1	4.60427	0.533	1
ENSG00000141736	ERBB2	0.291902	0.345173	1	2.8971	0.575	1
ENSG00000141837	CACNA1A	0.034292	0.701238	3	4.27815	0.178	1
ENSG00000141867	BRD4	0.245416	0.281589	1	3.55128	0.103	1
ENSG00000141968	VAV1	0.241445	0.27634	1	3.61874	0.438	1
ENSG00000141994	DUS3L	0.13881	0.14944	1	6.69163	1.029	1
ENSG00000142065	ZFP14	0.035371	0.036012	1	27.7684	0.876	1
ENSG00000142149	HUNK	0.147268	0.15931	1	6.27708	0.536	1
ENSG00000142173	COL6A2	0.041072	0.318225	2	6.28486	0.706	1
ENSG00000142182	DNMT3L	0.097627	0.102727	1	9.73455	1.082	1
ENSG00000142192	APP	0.230862	0.262485	1	3.80974	0.363	1
ENSG00000142197	DOP1B	0.350313	0.431265	1	2.31876	0.832	1
ENSG00000142207	URB1	0.424285	0.552143	1	1.81113	0.913	1
ENSG00000142208	AKT1	0.133026	0.142746	1	7.00546	0.364	1
ENSG00000142279	WTIP	0.096564	0.10155	1	9.84736	0.803	1
ENSG00000142347	MYO1F	0.310332	0.371545	1	2.69146	0.5	1
ENSG00000142405	NLRP12	0.202987	0.226884	1	4.40754	1.174	1
ENSG00000142541	RPL13A	0.098461	0.103652	1	9.64767	0.37	1
ENSG00000142599	RERE	0.26607	0.309341	1	3.23268	0.434	1
ENSG00000142609	CFAP74	0.341783	0.418221	1	2.39108	0.825	1
ENSG00000142619	PADI3	0.11522	0.122416	1	8.16886	1.259	1
ENSG00000142623	PADI1	0.13996	0.150776	1	6.63236	1.255	1
ENSG00000142675	CNKSR1	0.191257	0.212274	1	4.71089	1.348	1
ENSG00000142676	RPL11	0.049102	0.050348	1	19.8617	0.532	1
ENSG00000142733	MAP3K6	0.242246	0.277396	1	3.60495	0.921	1
ENSG00000142765	SYTL1	0.142475	0.153704	1	6.50599	1.094	1
ENSG00000142798	HSPG2	0.111979	1.16011	3	2.58597	0.678	1
ENSG00000142910	TINAGL1	0.134747	0.144733	1	6.90928	0.917	1
ENSG00000143093	STRIP1	0.192155	0.213385	1	4.68636	0.813	1
ENSG00000143126	CELSR2	0.444363	0.58764	1	1.70172	0.304	1
ENSG00000143153	ATP1B1	0.00507	0.104238	2	19.1869	0.193	0.484907
ENSG00000143374	TARS2	0.188525	0.208902	1	4.78693	0.932	1
ENSG00000143375	CGN	0.354188	0.437248	1	2.28703	1.013	1
ENSG00000143412	ANXA9	0.116236	0.123566	1	8.09286	1.278	1
ENSG00000143442	POGZ	0	0.375645	22	58.5659	0.208	0
ENSG00000143469	SYT14	0.138131	0.148652	1	6.72712	0.434	1
ENSG00000143493	INTS7	0.017541	0.200111	2	9.99443	0.592	1
ENSG00000143499	SMYD2	0.005691	0.110675	2	18.0709	1.366	0.532868
ENSG00000143569	UBAP2L	0.2592	0.300025	1	3.33306	0.141	1
ENSG00000143595	AQP10	0.029663	0.030111	1	33.21	1.195	1
ENSG00000143614	GATAD2B	0	0.170476	22	129.05	0.146	0
ENSG00000143621	ILF2	0.000365	0.134322	3	22.3344	0.312	0.057014
ENSG00000143624	INTS3	0.29549	0.350252	1	2.85508	0.361	1
ENSG00000143632	ACTA1	0.066456	0.068767	1	14.5418	1.135	1
ENSG00000143641	GALNT2	0.18516	0.204764	1	4.88367	0.527	1
ENSG00000143669	LYST	0.256384	0.97864	2	2.04365	0.469	1
ENSG00000143748	NVL	0.271465	0.31672	1	3.15736	1.14	1
ENSG00000143772	ITPKB	0.123641	0.131979	1	7.57697	0.397	1
ENSG00000143995	MEIS1	0.120989	0.128957	1	7.7545	0.15	1
ENSG00000144130	NT5DC4	0.101535	0.107068	1	9.33989	1.656	1
ENSG00000144161	ZC3H8	0.072812	0.075599	1	13.2277	0.764	1
ENSG00000144233	AMMECR1L	0.127264	0.136123	1	7.34632	0.236	1
ENSG00000144283	PKP4	0.313699	0.376439	1	2.65647	0.809	1
ENSG00000144285	SCN1A	0.002071	0.52381	4	7.63635	0.11	0.250619
ENSG00000144290	SLC4A10	0.04761	0.345682	2	5.78567	0.465	1
ENSG00000144354	CDCA7	0.127861	0.136807	1	7.30958	0.818	1
ENSG00000144357	UBR3	0.37818	0.475104	1	2.1048	0.441	1
ENSG00000144406	UNC80	0.080458	1.00085	3	2.99744	0.539	1
ENSG00000144504	ANKMY1	0.206665	0.231509	1	4.31949	1.136	1
ENSG00000144554	FANCD2	0.271963	0.317404	1	3.15056	0.886	1
ENSG00000144591	GMPPA	0.154264	0.167548	1	5.96845	1.022	1
ENSG00000144597	EAF1	0.001467	0.055176	2	36.2477	1.831	0.193109
ENSG00000144671	SLC22A14	0.086769	0.090767	1	11.0173	1.291	1
ENSG00000144711	IQSEC1	0.220546	0.249162	1	4.01345	0.609	1
ENSG00000144736	SHQ1	0.007706	0.129592	2	15.433	1.013	0.682049
ENSG00000144893	MED12L	0.029113	0.656939	3	4.56664	0.247	1
ENSG00000145191	EIF2B5	0.186462	0.206362	1	4.84584	0.588	1
ENSG00000145246	ATP10D	0.308124	0.368349	1	2.71482	0.734	1
ENSG00000145348	TBCK	0.214348	0.241242	1	4.14522	1.061	1
ENSG00000145362	ANK2	7.28e-05	0.978382	7	7.15467	0.285	0.013727
ENSG00000145390	USP53	0.20791	0.23308	1	4.29037	0.993	1
ENSG00000145391	SETD7	0.085238	0.089092	1	11.2244	0.758	1
ENSG00000145425	RPS3A	0.024764	0.025076	1	39.8796	0.379	1
ENSG00000145428	RNF175	0.115777	0.123046	1	8.12706	1.264	1
ENSG00000145431	PDGFC	0.07202	0.074745	1	13.3789	0.553	1
ENSG00000145495	MARCHF6	0.28339	0.333223	1	3.00099	0.324	1
ENSG00000145526	CDH18	0.128152	0.137141	1	7.29178	0.48	1
ENSG00000145604	SKP2	0.140727	0.151668	1	6.59334	0.571	1
ENSG00000145642	SHISAL2B	0.029392	0.029832	1	33.5208	1.348	1
ENSG00000145649	GZMA	0.042688	0.043626	1	22.922	1.531	1
ENSG00000145675	PIK3R1	0.003324	0.29154	3	10.2902	0.381	0.358429
ENSG00000145703	IQGAP2	0.348579	0.428599	1	2.33318	1.022	1
ENSG00000145708	CRHBP	0.090974	0.095381	1	10.4843	0.806	1
ENSG00000145734	BDP1	0.390196	0.494618	1	2.02176	0.757	1
ENSG00000145794	MEGF10	0.273528	0.319555	1	3.12935	0.747	1
ENSG00000145808	ADAMTS19	0.309377	0.370161	1	2.70153	0.716	1
ENSG00000145868	FBXO38	0.28453	0.334816	1	2.98671	0.535	1
ENSG00000145907	G3BP1	7.33e-05	0.213708	4	18.7171	0.814	0.013727
ENSG00000145934	TENM2	0.432271	0.566112	1	1.76643	0.241	1
ENSG00000146005	PSD2	0.136469	0.146725	1	6.81546	0.803	1
ENSG00000146006	LRRTM2	0.09777	0.102886	1	9.71953	0.551	1
ENSG00000146038	DCDC2	0.091148	0.095573	1	10.4633	1.145	1
ENSG00000146063	TRIM41	0.139503	0.150245	1	6.6558	0.285	1
ENSG00000146067	FAM193B	0.14957	0.162014	1	6.17232	0.616	1
ENSG00000146072	TNFRSF21	0.077828	0.081023	1	12.3421	0.597	1
ENSG00000146197	SCUBE3	0.029328	0.264232	2	7.56912	0.489	1
ENSG00000146205	ANO7	0.248047	0.285081	1	3.50777	1.105	1
ENSG00000146216	TTBK1	0.027947	0.257356	2	7.77132	0.414	1
ENSG00000146373	RNF217	0.145422	0.157147	1	6.36345	0.709	1
ENSG00000146374	RSPO3	0.101761	0.107319	1	9.31798	0.958	1
ENSG00000146414	SHPRH	0.409485	0.526761	1	1.8984	0.619	1
ENSG00000146469	VIP	0.037518	0.03824	1	26.1506	1.578	1
ENSG00000146555	SDK1	0.459278	0.614851	1	1.62641	0.632	1
ENSG00000146826	TRAPPC14	0.004793	0.10126	2	19.7511	0.542	0.476942
ENSG00000146830	GIGYF1	5.18e-08	0.320196	7	21.8616	0.605	1.46e-05
ENSG00000146872	TLK2	3e-15	0.162397	10	61.5776	0.095	1.37e-12
ENSG00000146909	NOM1	0.121239	0.129242	1	7.73742	1.217	1
ENSG00000146918	NCAPG2	0.236659	0.27005	1	3.70302	0.518	1
ENSG00000147316	MCPH1	0.226298	0.256568	1	3.8976	1.202	1
ENSG00000147454	SLC25A37	0.07523	0.07821	1	12.7861	0.832	1
ENSG00000147457	CHMP7	0.114091	0.121141	1	8.25486	0.508	1
ENSG00000147533	GOLGA7	0.002452	0.071718	2	27.8871	0.922	0.28327
ENSG00000147548	NSD3	0.296041	0.351035	1	2.84872	0.209	1
ENSG00000147606	SLC26A7	0.153138	0.166218	1	6.01621	1.088	1
ENSG00000147649	MTDH	0.136464	0.14672	1	6.81571	0.574	1
ENSG00000147654	EBAG9	0.001534	0.056435	2	35.4391	0.987	0.196314
ENSG00000147697	GSDMC	0.105813	0.111841	1	8.94128	1.259	1
ENSG00000147813	NAPRT	0.148257	0.16047	1	6.23169	1.248	1
ENSG00000147852	VLDLR	0.044284	0.331904	2	6.02584	0.817	1
ENSG00000147862	NFIB	0.001589	0.224213	3	13.3802	0.31	0.199124
ENSG00000147894	C9orf72	0.104702	0.110598	1	9.04174	0.97	1
ENSG00000148143	ZNF462	0.088246	0.493524	2	4.05249	0.112	1
ENSG00000148204	CRB2	0.20483	0.229199	1	4.36302	0.757	1
ENSG00000148362	PAXX	0.048565	0.049784	1	20.0867	1.024	1
ENSG00000148400	NOTCH1	0.00013	0.4702	5	10.6338	0.099	0.022546
ENSG00000148468	FAM171A1	0.163921	0.179032	1	5.5856	0.45	1
ENSG00000148606	POLR3A	0.049662	0.354002	2	5.64969	0.985	1
ENSG00000148737	TCF7L2	6.38e-08	0.194594	6	30.8335	0.553	1.77e-05
ENSG00000148814	LRRC27	0.169058	0.185195	1	5.39971	1.502	1
ENSG00000148835	TAF5	0.015405	0.186706	2	10.712	0.445	1
ENSG00000148840	PPRC1	0.266174	0.309483	1	3.23119	0.269	1
ENSG00000149124	GLYAT	0.063021	0.065094	1	15.3623	1.646	1
ENSG00000149136	SSRP1	0.164433	0.179645	1	5.56654	0.483	1
ENSG00000149177	PTPRJ	0.246003	0.282366	1	3.5415	1.217	1
ENSG00000149212	SESN3	0.123727	0.132077	1	7.57132	0.597	1
ENSG00000149256	TENM4	0.411209	0.529684	1	1.88792	0.373	1
ENSG00000149260	CAPN5	0.160136	0.174516	1	5.73014	1.081	1
ENSG00000149262	INTS4	0.098328	0.103504	1	9.66145	0.859	1
ENSG00000149292	TTC12	0.168862	0.18496	1	5.40658	0.976	1
ENSG00000149308	NPAT	0.029997	0.26751	2	7.47635	0.563	1
ENSG00000149311	ATM	0.037775	0.729083	3	4.11475	0.936	1
ENSG00000149428	HYOU1	0.237628	0.27132	1	3.68568	0.412	1
ENSG00000149451	ADAM33	0.201082	0.224497	1	4.4544	1.197	1
ENSG00000149452	SLC22A8	0.081219	0.084707	1	11.8054	0.905	1
ENSG00000149474	KAT14	0.158959	0.173115	1	5.77652	0.972	1
ENSG00000149532	CPSF7	0.159106	0.17329	1	5.77068	0.145	1
ENSG00000149577	SIDT2	0.027095	0.253049	2	7.90362	0.722	1
ENSG00000149742	SLC22A9	0.105324	0.111293	1	8.98526	1.249	1
ENSG00000149782	PLCB3	0.28156	0.330673	1	3.02414	0.41	1
ENSG00000149972	CNTN5	0.287259	0.338637	1	2.95302	0.714	1
ENSG00000150054	MPP7	0.164323	0.179513	1	5.57061	0.91	1
ENSG00000150527	MIA2	0.047762	0.3463	2	5.77534	0.807	1
ENSG00000150627	WDR17	0.052711	0.366143	2	5.46235	0.991	1
ENSG00000150656	CNDP1	0.133419	0.1432	1	6.98323	1.023	1
ENSG00000150687	PRSS23	0.116913	0.124332	1	8.04298	1.047	1
ENSG00000150712	MTMR12	0.191784	0.212926	1	4.69648	0.566	1
ENSG00000150760	DOCK1	0.500793	0.694735	1	1.4394	0.6	1
ENSG00000150907	FOXO1	0.094177	0.098912	1	10.11	0.176	1
ENSG00000150990	DHX37	0.25016	0.287895	1	3.47349	0.458	1
ENSG00000150995	ITPR1	0.174951	0.754493	2	2.65079	0.401	1
ENSG00000151062	CACNA2D4	0.050398	0.356958	2	5.6029	1.132	1
ENSG00000151067	CACNA1C	0.000252	0.543467	5	9.2002	0.159	0.041891
ENSG00000151090	THRB	0.007775	0.1302	2	15.361	0.606	0.684777
ENSG00000151092	NGLY1	0.20269	0.226512	1	4.41479	1.019	1
ENSG00000151150	ANK3	0.003035	0.956438	5	5.22773	0.191	0.333272
ENSG00000151276	MAGI1	0.326306	0.394979	1	2.53178	0.505	1
ENSG00000151327	FAM177A1	0.058162	0.059922	1	16.6884	1.477	1
ENSG00000151376	ME3	0.14632	0.158198	1	6.32118	0.946	1
ENSG00000151466	SCLT1	0.214301	0.241181	1	4.14626	0.652	1
ENSG00000151475	SLC25A31	0.094643	0.099426	1	10.0577	1.425	1
ENSG00000151611	MMAA	0.11553	0.122766	1	8.14555	1.035	1
ENSG00000151612	ZNF827	0.221378	0.25023	1	3.99633	0.172	1
ENSG00000151623	NR3C2	2.56e-06	0.205197	5	24.3669	0.228	0.000555
ENSG00000151693	ASAP2	0.254094	0.293155	1	3.41116	0.524	1
ENSG00000151779	NBAS	0.137787	0.647529	2	3.08866	0.977	1
ENSG00000151835	SACS	0.562008	0.825554	1	1.21131	0.626	1
ENSG00000151914	DST	0.660161	2.26146	2	0.884385	0.306	1
ENSG00000152034	MCHR2	0.061445	0.063414	1	15.7694	0.8	1
ENSG00000152061	RABGAP1L	0.291797	0.345025	1	2.89834	0.77	1
ENSG00000152102	FAM168B	0.047669	0.048843	1	20.4739	1.263	1
ENSG00000152104	PTPN14	0.282648	0.332189	1	3.01034	0.677	1
ENSG00000152127	MGAT5	0.188907	0.209373	1	4.77616	0.562	1
ENSG00000152193	OBI1	0.120575	0.128487	1	7.78291	1.338	1
ENSG00000152217	SETBP1	2.36e-10	0.242052	8	33.0508	0.117	7.77e-08
ENSG00000152253	SPC25	0.086179	0.090121	1	11.0962	0.983	1
ENSG00000152256	PDK1	0.121902	0.129997	1	7.69246	1.117	1
ENSG00000152402	GUCY1A2	0.167774	0.183652	1	5.44509	0.566	1
ENSG00000152492	CCDC50	0.14617	0.158023	1	6.32818	0.813	1
ENSG00000152518	ZFP36L2	0.050303	0.051613	1	19.3752	0.625	1
ENSG00000152527	PLEKHH2	0.070485	0.432546	2	4.62379	0.785	1
ENSG00000152580	IGSF10	0.246642	0.283215	1	3.53089	1.169	1
ENSG00000152583	SPARCL1	0.103682	0.10946	1	9.13578	1.056	1
ENSG00000152595	MEPE	0.040579	0.041426	1	24.1396	1.588	1
ENSG00000152601	MBNL1	0.143343	0.154717	1	6.46341	0.401	1
ENSG00000152683	SLC30A6	0.172689	0.189574	1	5.27498	1.002	1
ENSG00000152822	GRM1	0.201655	0.225214	1	4.44022	0.525	1
ENSG00000152936	LMNTD1	0.108721	0.115098	1	8.68827	1.272	1
ENSG00000152969	JAKMIP1	0.21971	0.248089	1	4.03081	0.312	1
ENSG00000152977	ZIC1	0.002425	0.071318	2	28.0433	0.345	0.282028
ENSG00000153066	TXNDC11	0.153328	0.166442	1	6.0081	1.247	1
ENSG00000153187	HNRNPU	0	0.210468	13	61.7672	0.078	0
ENSG00000153208	MERTK	0.202777	0.226621	1	4.41265	1.089	1
ENSG00000153233	PTPRR	0.174137	0.191326	1	5.22668	0.574	1
ENSG00000153246	PLA2R1	0.298599	0.354675	1	2.81948	0.97	1
ENSG00000153250	RBMS1	0.094504	0.099273	1	10.0732	0.493	1
ENSG00000153558	FBXL2	0.195333	0.217326	1	4.60137	0.912	1
ENSG00000153707	PTPRD	0.028181	0.648536	3	4.6258	0.148	1
ENSG00000153827	TRIP12	4.73e-10	0.556412	10	17.9723	0.052	1.5e-07
ENSG00000153922	CHD1	0.370223	0.462389	1	2.16268	0.128	1
ENSG00000153989	NUS1	0.027631	0.02802	1	35.6883	0.302	1
ENSG00000153993	SEMA3D	0.219586	0.247931	1	4.03339	0.953	1
ENSG00000154007	ASB17	0.040312	0.041147	1	24.3033	1.561	1
ENSG00000154133	ROBO4	0.189112	0.209625	1	4.77043	1.013	1
ENSG00000154134	ROBO3	0.265322	0.308323	1	3.24335	0.613	1
ENSG00000154162	CDH12	0.14998	0.162495	1	6.15402	0.865	1
ENSG00000154330	PGM5	0.064651	0.066835	1	14.9622	0.703	1
ENSG00000154370	TRIM11	0.057006	0.058696	1	17.0371	0.819	1
ENSG00000154479	CFAP210	0.172784	0.189689	1	5.27178	1.408	1
ENSG00000154582	ELOC	0.02284	0.023105	1	43.2808	0.538	1
ENSG00000154654	NCAM2	0.202341	0.226074	1	4.42334	0.372	1
ENSG00000154743	TSEN2	0.148751	0.16105	1	6.20924	1.216	1
ENSG00000154845	PPP4R1	0.238074	0.271906	1	3.67774	0.46	1
ENSG00000154864	PIEZO2	0.193516	0.806417	2	2.48011	0.595	1
ENSG00000154917	RAB6B	0.071257	0.073924	1	13.5274	0.407	1
ENSG00000154930	ACSS1	0.147123	0.15914	1	6.28378	0.94	1
ENSG00000155052	CNTNAP5	0.32726	0.396397	1	2.52273	0.618	1
ENSG00000155100	OTUD6B	0.069772	0.072325	1	13.8264	1.299	1
ENSG00000155229	MMS19	0.240527	0.27513	1	3.63465	0.674	1
ENSG00000155254	MARVELD1	0.017568	0.017724	1	56.4201	1.688	1
ENSG00000155304	HSPA13	0.071832	0.074542	1	13.4152	0.973	1
ENSG00000155324	GRAMD2B	0.009665	0.145915	2	13.7066	1.085	0.788727
ENSG00000155330	C16orf87	0.065725	0.067985	1	14.7092	0.884	1
ENSG00000155465	SLC7A7	0.095555	0.100433	1	9.95685	0.857	1
ENSG00000155506	LARP1	0.042392	0.323896	2	6.17482	0.304	1
ENSG00000155545	MIER3	0.114978	0.122142	1	8.18716	0.299	1
ENSG00000155561	NUP205	0.418445	0.542049	1	1.84485	0.319	1
ENSG00000155657	TTN	0.16104	6.9155	10	1.44603	0.499	1
ENSG00000155816	FMN2	0.257446	0.29766	1	3.35954	0.656	1
ENSG00000155876	RRAGA	0.0407	0.041552	1	24.0664	0.952	1
ENSG00000155897	ADCY8	0.238828	0.272897	1	3.66439	0.475	1
ENSG00000156042	CFAP70	0.232368	0.264445	1	3.78151	0.703	1
ENSG00000156113	KCNMA1	0.339346	0.414526	1	2.4124	0.451	1
ENSG00000156140	ADAMTS3	0.036879	0.29974	2	6.67245	0.623	1
ENSG00000156222	SLC28A1	0.156409	0.170088	1	5.87932	1.068	1
ENSG00000156304	SCAF4	0.280607	0.329348	1	3.0363	0.214	1
ENSG00000156395	SORCS3	0.24651	0.28304	1	3.53308	0.482	1
ENSG00000156453	PCDH1	0.154606	0.167953	1	5.95406	0.435	1
ENSG00000156515	HK1	0.220832	0.249529	1	4.00755	0.504	1
ENSG00000156650	KAT6B	0	0.383927	15	39.0699	0.123	0
ENSG00000156675	RAB11FIP1	0.152531	0.1655	1	6.04228	0.936	1
ENSG00000156983	BRPF1	7.78e-06	0.258665	5	19.33	0.238	0.001629
ENSG00000157103	SLC6A1	3.57e-07	0.136862	5	36.5333	0.101	8.25e-05
ENSG00000157110	RBPMS	0.063113	0.065193	1	15.3391	0.538	1
ENSG00000157152	SYN2	0.097187	0.10224	1	9.78093	0.882	1
ENSG00000157191	NECAP2	0.10641	0.112509	1	8.88821	1.629	1
ENSG00000157350	ST3GAL2	0.100433	0.105841	1	9.44809	0.675	1
ENSG00000157353	FCSK	0.037176	0.301076	2	6.64285	1.099	1
ENSG00000157445	CACNA2D3	0.052716	0.366159	2	5.46211	0.463	1
ENSG00000157483	MYO1E	0.330445	0.401142	1	2.49288	0.617	1
ENSG00000157540	DYRK1A	0	0.1983	37	186.586	0.144	0
ENSG00000157657	ZNF618	0.188477	0.208842	1	4.78831	0.423	1
ENSG00000157734	SNX22	0.042494	0.043424	1	23.0289	1.563	1
ENSG00000157741	UBN2	0.200955	0.224338	1	4.45755	0.348	1
ENSG00000157869	RAB28	0.078176	0.081401	1	12.2849	0.896	1
ENSG00000157884	CIB4	0.057306	0.059013	1	16.9454	1.675	1
ENSG00000157916	RER1	0.096811	0.101824	1	9.82089	0.425	1
ENSG00000157933	SKI	0.000331	0.129789	3	23.1144	0.508	0.052531
ENSG00000158008	EXTL1	0.108565	0.114923	1	8.70151	1.029	1
ENSG00000158089	GALNT14	0.019672	0.2128	2	9.39851	1.22	1
ENSG00000158125	XDH	0.281147	0.330098	1	3.02941	1.093	1
ENSG00000158201	ABHD3	0.09496	0.099777	1	10.0224	1.108	1
ENSG00000158321	AUTS2	0	0.290489	14	48.1945	0.176	0
ENSG00000158406	H4C8	0.009295	0.009338	1	107.086	1.965	0.780022
ENSG00000158445	KCNB1	0.137678	0.148127	1	6.75098	0.214	1
ENSG00000158457	TSPAN33	0.078196	0.081423	1	12.2816	1.007	1
ENSG00000158467	AHCYL2	0.175194	0.192607	1	5.19193	0.558	1
ENSG00000158480	SPATA2	0.07202	0.074745	1	13.3789	0.628	1
ENSG00000158481	CD1C	0.086364	0.090323	1	11.0714	1.485	1
ENSG00000158486	DNAH3	0.599289	0.914514	1	1.09348	0.935	1
ENSG00000158636	EMSY	0.251197	0.28928	1	3.45686	0.275	1
ENSG00000158683	PKD1L1	0.152056	0.68919	2	2.90196	0.881	1
ENSG00000158748	HTR6	0.029153	0.029586	1	33.7999	0.848	1
ENSG00000158792	SPATA2L	0.040023	0.040846	1	24.4825	0.609	1
ENSG00000158828	PINK1	0.115849	0.123128	1	8.12164	1.499	1
ENSG00000158869	FCER1G	0.04197	0.042876	1	23.3229	0.958	1
ENSG00000158887	MPZ	0.053951	0.055461	1	18.0308	1.055	1
ENSG00000159063	ALG8	0.187997	0.208251	1	4.8019	1.121	1
ENSG00000159069	FBXW5	0.09379	0.098485	1	10.1539	1.638	1
ENSG00000159086	PAXBP1	0.2685	0.312658	1	3.19838	0.452	1
ENSG00000159131	GART	0.18188	0.200746	1	4.98141	0.486	1
ENSG00000159147	DONSON	0.149561	0.162003	1	6.17274	0.981	1
ENSG00000159173	TNNI1	0.061317	0.063277	1	15.8035	1.628	1
ENSG00000159217	IGF2BP1	0.012586	0.167712	2	11.9252	0.232	0.953829
ENSG00000159228	CBR1	0.030761	0.031244	1	32.0057	1.385	1
ENSG00000159231	CBR3	0.023033	0.023302	1	42.9148	1.893	1
ENSG00000159256	MORC3	0.204146	0.22834	1	4.37944	0.431	1
ENSG00000159335	PTMS	0.038024	0.038765	1	25.7961	0.682	1
ENSG00000159363	ATP13A2	0.28288	0.332512	1	3.00741	0.805	1
ENSG00000159433	STARD9	0.221744	0.884206	2	2.26192	0.945	1
ENSG00000159479	MED8	0.074683	0.077619	1	12.8835	1.136	1
ENSG00000159495	TGM7	0.161666	0.176339	1	5.67091	1.064	1
ENSG00000159650	UROC1	0.154551	0.167887	1	5.95639	1.203	1
ENSG00000159753	CARMIL2	0.330573	0.401334	1	2.49169	0.573	1
ENSG00000159871	LYPD5	0.043437	0.044409	1	22.518	1.832	1
ENSG00000160007	ARHGAP35	0.2243	0.25399	1	3.93716	0.254	1
ENSG00000160111	CPAMD8	0.374551	0.469286	1	2.1309	0.847	1
ENSG00000160113	NR2F6	0.04844	0.049653	1	20.1398	0.835	1
ENSG00000160145	KALRN	0.529414	0.753776	1	1.32665	0.261	1
ENSG00000160209	PDXK	0.09815	0.103307	1	9.67987	0.461	1
ENSG00000160214	RRP1	0.114963	0.122126	1	8.18826	0.91	1
ENSG00000160226	CFAP410	0.002149	0.067043	2	29.8315	1.3	0.256647
ENSG00000160299	PCNT	0.564224	0.830628	1	1.20391	0.872	1
ENSG00000160305	DIP2A	0.291142	0.3441	1	2.90613	0.562	1
ENSG00000160323	ADAMTS13	0.277415	0.32492	1	3.07768	0.749	1
ENSG00000160396	HIPK4	0.094604	0.099382	1	10.0621	0.974	1
ENSG00000160460	SPTBN4	0.013509	0.488203	3	6.14498	0.346	0.993142
ENSG00000160469	BRSK1	0.018003	0.202914	2	9.85639	0.178	1
ENSG00000160551	TAOK1	3.74e-06	0.394541	6	15.2075	0.087	0.000802
ENSG00000160796	NBEAL2	0.024737	0.616115	3	4.86922	0.654	1
ENSG00000160856	FCRL3	0.15848	0.172545	1	5.79558	1.346	1
ENSG00000160953	PWWP3A	0.186573	0.206499	1	4.84263	0.854	1
ENSG00000160963	COL26A1	0.139757	0.150541	1	6.64273	0.915	1
ENSG00000160973	FOXH1	0.037571	0.038295	1	26.1133	1.574	1
ENSG00000161031	PGLYRP2	0.116986	0.124414	1	8.03767	1.157	1
ENSG00000161057	PSMC2	0.085393	0.089261	1	11.2031	0.321	1
ENSG00000161204	ABCF3	0.174959	0.192322	1	5.19961	0.72	1
ENSG00000161270	NPHS1	0.254008	0.29304	1	3.4125	0.872	1
ENSG00000161509	GRIN2C	0.136417	0.146665	1	6.81825	1.078	1
ENSG00000161638	ITGA5	0.26063	0.301957	1	3.31173	0.462	1
ENSG00000162006	MSLNL	0.1442	0.155719	1	6.42183	1.74	1
ENSG00000162062	TEDC2	0.109886	0.116406	1	8.59063	1.17	1
ENSG00000162063	CCNF	0.186555	0.206477	1	4.84314	0.535	1
ENSG00000162105	SHANK2	0.000769	0.398914	4	10.0272	0.482	0.110198
ENSG00000162222	TTC9C	0.058626	0.060414	1	16.5524	1.018	1
ENSG00000162300	ZFPL1	0.077272	0.080421	1	12.4345	1.189	1
ENSG00000162408	NOL9	0.133064	0.14279	1	7.00331	0.664	1
ENSG00000162415	ZSWIM5	0.255427	0.294945	1	3.39046	0.65	1
ENSG00000162426	SLC45A1	0.121109	0.129094	1	7.74628	0.628	1
ENSG00000162496	DHRS3	0.05438	0.055915	1	17.8843	0.798	1
ENSG00000162571	TTLL10	0.121623	0.12968	1	7.71129	1.492	1
ENSG00000162572	SCNN1D	0.174878	0.192224	1	5.20228	1.163	1
ENSG00000162599	NFIA	4.51e-07	0.272579	6	22.012	0.202	0.000103
ENSG00000162600	OMA1	0.130911	0.14031	1	7.12707	NA	1
ENSG00000162601	MYSM1	0.222677	0.251899	1	3.96984	0.711	1
ENSG00000162614	NEXN	0.206634	0.231471	1	4.3202	0.796	1
ENSG00000162620	LRRIQ3	0.146619	0.158549	1	6.30721	1.708	1
ENSG00000162643	DNAI3	0.207979	0.233168	1	4.28876	1.037	1
ENSG00000162645	GBP2	0.12682	0.135614	1	7.3739	1.028	1
ENSG00000162669	HFM1	0.330819	0.401701	1	2.48942	1.112	1
ENSG00000162670	BRINP3	0.164712	0.179979	1	5.55621	0.355	1
ENSG00000162706	CADM3	0.097686	0.102793	1	9.72833	0.372	1
ENSG00000162745	OLFML2B	0.157337	0.171188	1	5.84154	1.169	1
ENSG00000162849	KIF26B	0.004147	0.315724	3	9.50198	0.536	0.43402
ENSG00000162852	CNST	0.128467	0.137502	1	7.27262	0.79	1
ENSG00000162869	PPP1R21	0.252688	0.291272	1	3.43322	0.765	1
ENSG00000162909	CAPN2	0.193401	0.214929	1	4.6527	1.305	1
ENSG00000162923	WDR26	1.48e-09	0.189667	7	36.9067	0.099	4.48e-07
ENSG00000162949	CAPN13	0.187619	0.207786	1	4.81265	1.152	1
ENSG00000162959	MEMO1	0.095307	0.10016	1	9.98406	0.481	1
ENSG00000162971	TYW5	0.092902	0.097505	1	10.2559	1.292	1
ENSG00000163012	ZSWIM2	0.092599	0.097171	1	10.2911	0.891	1
ENSG00000163050	COQ8A	0.126696	0.135471	1	7.38164	1.003	1
ENSG00000163082	SGPP2	0.052048	0.053452	1	18.7085	1.466	1
ENSG00000163214	DHX57	0.069225	0.428041	2	4.67245	0.632	1
ENSG00000163346	PBXIP1	0.1361	0.146298	1	6.83535	1.157	1
ENSG00000163359	COL6A3	0.140376	0.655154	2	3.05272	0.614	1
ENSG00000163362	INAVA	0.088841	0.093038	1	10.7483	0.965	1
ENSG00000163399	ATP1A1	0.21535	0.242517	1	4.12342	0.193	1
ENSG00000163412	EIF4E3	0.065137	0.067355	1	14.8467	1.446	1
ENSG00000163479	SSR2	0.071852	0.074564	1	13.4113	1.16	1
ENSG00000163517	HDAC11	0.122268	0.130413	1	7.66792	1.147	1
ENSG00000163527	STT3B	0.176272	0.193915	1	5.1569	0.222	1
ENSG00000163528	CHCHD4	0.036511	0.037195	1	26.8857	1.022	1
ENSG00000163531	NFASC	0.332768	0.404618	1	2.47147	0.481	1
ENSG00000163536	SERPINI1	0.077262	0.08041	1	12.4362	0.829	1
ENSG00000163539	CLASP2	0.429552	0.561333	1	1.78147	0.282	1
ENSG00000163564	PYHIN1	0.10664	0.112766	1	8.86793	0.91	1
ENSG00000163590	PPM1L	0.070881	0.073519	1	13.602	0.648	1
ENSG00000163607	GTPBP8	0.052069	0.053474	1	18.7008	1.318	1
ENSG00000163618	CADPS	0.365781	0.45536	1	2.19606	0.436	1
ENSG00000163625	WDFY3	9.34e-05	1.019	7	6.86946	0.205	0.017135
ENSG00000163629	PTPN13	0.469783	0.634469	1	1.57612	0.75	1
ENSG00000163636	PSMD6	0.122215	0.130353	1	7.67147	0.135	1
ENSG00000163637	PRICKLE2	0.222413	0.25156	1	3.9752	0.449	1
ENSG00000163681	SLMAP	0.257215	0.297348	1	3.36306	0.402	1
ENSG00000163743	RCHY1	0.087938	0.092048	1	10.864	0.749	1
ENSG00000163803	PLB1	0.399333	0.509715	1	1.96188	1.083	1
ENSG00000163840	DTX3L	0.105128	0.111074	1	9.00297	1.003	1
ENSG00000163848	ZNF148	0.000322	0.128629	3	23.3229	0.116	0.051879
ENSG00000163872	YEATS2	0.301193	0.358381	1	2.79033	0.504	1
ENSG00000163875	MEAF6	0.080102	0.083492	1	11.9772	0.93	1
ENSG00000163904	SENP2	0.196473	0.218744	1	4.57155	0.242	1
ENSG00000163945	UVSSA	0.009831	0.147229	2	13.5843	1.287	0.795005
ENSG00000164045	CDC25A	0.122042	0.130156	1	7.68308	0.333	1
ENSG00000164050	PLXNB1	0.346944	0.426092	1	2.34691	0.604	1
ENSG00000164078	MST1R	0.22102	0.24977	1	4.00369	1.168	1
ENSG00000164082	GRM2	0.113101	0.120024	1	8.33166	0.889	1
ENSG00000164099	PRSS12	0.192447	0.213747	1	4.67844	1.187	1
ENSG00000164105	SAP30	0.039639	0.040446	1	24.7244	0.849	1
ENSG00000164117	FBXO8	0.071141	0.073798	1	13.5505	0.973	1
ENSG00000164134	NAA15	1.57e-10	0.229719	8	34.8251	0.283	5.47e-08
ENSG00000164151	ICE1	0.309573	0.370445	1	2.69945	0.444	1
ENSG00000164171	ITGA2	0.279389	0.327656	1	3.05198	0.88	1
ENSG00000164187	LMBRD2	0.175415	0.192875	1	5.18471	0.773	1
ENSG00000164190	NIPBL	0.57302	0.851018	1	1.17506	0.028	1
ENSG00000164253	WDR41	0.138098	0.148614	1	6.72885	1.105	1
ENSG00000164300	SERINC5	0.129445	0.138624	1	7.21375	0.822	1
ENSG00000164306	PRIMPOL	0.127322	0.136188	1	7.34278	1.125	1
ENSG00000164323	CFAP97	0.079764	0.083125	1	12.03	1.215	1
ENSG00000164330	EBF1	0.124748	0.133243	1	7.50506	0.301	1
ENSG00000164418	GRIK2	0.025225	0.243393	2	8.21717	0.489	1
ENSG00000164440	TXLNB	0.144191	0.155708	1	6.42228	1.076	1
ENSG00000164548	TRA2A	0.186992	0.207014	1	4.83059	0.985	1
ENSG00000164609	SLU7	0.18214	0.201064	1	4.97355	0.911	1
ENSG00000164638	SLC29A4	0.107261	0.113461	1	8.8136	1.162	1
ENSG00000164674	SYTL3	0.175275	0.192705	1	5.18927	1.369	1
ENSG00000164675	IQUB	0.138414	0.148981	1	6.71229	1.343	1
ENSG00000164690	SHH	0.035894	0.036554	1	27.3567	0.799	1
ENSG00000164715	LMTK2	0.207016	0.231952	1	4.31123	0.369	1
ENSG00000164742	ADCY1	0.02579	0.246338	2	8.11894	0.281	1
ENSG00000164764	SBSPON	0.083258	0.086929	1	11.5036	1.095	1
ENSG00000164796	CSMD3	0.274576	1.0281	2	1.94535	0.463	1
ENSG00000164828	SUN1	0.261973	0.303774	1	3.29192	0.634	1
ENSG00000164830	OXR1	0.221936	0.250947	1	3.98491	0.591	1
ENSG00000164867	NOS3	0.045484	0.336918	2	5.93616	0.812	1
ENSG00000164877	MICALL2	0.019489	0.211732	2	9.44589	1.243	1
ENSG00000164880	INTS1	0.016426	0.525879	3	5.70473	0.664	1
ENSG00000164944	VIRMA	0.34937	0.429814	1	2.32659	0.456	1
ENSG00000164953	TMEM67	0.258693	0.29934	1	3.34068	1.15	1
ENSG00000164976	MYORG	0.095634	0.100521	1	9.94818	1.124	1
ENSG00000164989	CCDC171	0.077155	0.455957	2	4.38638	1.11	1
ENSG00000165030	NFIL3	0.043673	0.044655	1	22.3938	0.932	1
ENSG00000165097	KDM1B	0.227094	0.257597	1	3.88203	0.714	1
ENSG00000165119	HNRNPK	0.010409	0.151717	2	13.1824	0.225	0.830404
ENSG00000165124	SVEP1	0.168541	0.736369	2	2.71603	0.462	1
ENSG00000165171	METTL27	0.049996	0.05129	1	19.4972	1.523	1
ENSG00000165185	KIAA1958	0.135447	0.145543	1	6.87082	0.481	1
ENSG00000165219	GAPVD1	0.313842	0.376647	1	2.65501	0.319	1
ENSG00000165271	NOL6	0.258437	0.298996	1	3.34453	0.44	1
ENSG00000165280	VCP	0.227483	0.258101	1	3.87446	0.125	1
ENSG00000165323	FAT3	0.501618	0.696388	1	1.43598	0.382	1
ENSG00000165458	INPPL1	0.224666	0.254461	1	3.92988	0.857	1
ENSG00000165588	OTX2	0.057367	0.059079	1	16.9265	0.384	1
ENSG00000165617	DACT1	0.075376	0.078368	1	12.7602	0.796	1
ENSG00000165632	TAF3	0.170794	0.187286	1	5.33942	0.201	1
ENSG00000165671	NSD1	3.24e-11	0.572992	11	19.1975	0.185	1.18e-08
ENSG00000165684	SNAPC4	0.007293	0.387901	3	7.73393	0.945	0.652024
ENSG00000165699	TSC1	0.000207	0.280877	4	14.2411	0.249	0.035135
ENSG00000165731	RET	0.202777	0.226621	1	4.41265	0.164	1
ENSG00000165732	DDX21	0.164232	0.179404	1	5.57401	0.273	1
ENSG00000165801	ARHGEF40	0.333108	0.405127	1	2.46836	0.763	1
ENSG00000165819	METTL3	0.13575	0.145893	1	6.85432	0.994	1
ENSG00000165887	ANKRD2	0.092038	0.096552	1	10.3571	1.49	1
ENSG00000165899	OTOGL	0.4802	0.654311	1	1.52832	0.979	1
ENSG00000165970	SLC6A5	0.013809	0.176158	2	11.3534	0.82	1
ENSG00000166025	AMOTL1	0.03195	0.276931	2	7.22202	0.627	1
ENSG00000166037	CEP57	0.149715	0.162183	1	6.16586	0.87	1
ENSG00000166106	ADAMTS15	0.140948	0.151925	1	6.58218	0.564	1
ENSG00000166147	FBN1	1.6e-07	0.788337	9	11.4164	0.116	3.95e-05
ENSG00000166165	CKB	0.002852	0.077498	2	25.8071	0.625	0.318297
ENSG00000166167	BTRC	0.215745	0.243021	1	4.11488	0.659	1
ENSG00000166189	HPS6	0.103731	0.109514	1	9.13122	1.214	1
ENSG00000166313	APBB1	0.154551	0.167887	1	5.95639	0.446	1
ENSG00000166333	ILK	0.160688	0.175173	1	5.70865	0.893	1
ENSG00000166396	SERPINB7	0.082118	0.085687	1	11.6704	1.201	1
ENSG00000166402	TUB	0.156848	0.170608	1	5.86141	0.617	1
ENSG00000166436	TRIM66	0.283649	0.333585	1	2.99774	0.869	1
ENSG00000166477	LEO1	0.174918	0.192273	1	5.20094	0.69	1
ENSG00000166509	CLEC3A	0.074814	0.077761	1	12.8599	1.533	1
ENSG00000166734	GOLM2	0.110344	0.11692	1	8.55282	0.716	1
ENSG00000166736	HTR3A	0.115346	0.122558	1	8.15937	1.195	1
ENSG00000166747	AP1G1	0.000324	0.316151	4	12.6522	0.101	0.051879
ENSG00000166783	MARF1	0.286954	0.33821	1	2.95674	0.157	1
ENSG00000166796	LDHC	0.055741	0.057355	1	17.4354	1.431	1
ENSG00000166813	KIF7	0.041836	0.321515	2	6.22055	1.005	1
ENSG00000166866	MYO1A	0.297281	0.352798	1	2.83449	1.124	1
ENSG00000166881	NEMP1	0.133106	0.142839	1	7.00089	0.83	1
ENSG00000166887	VPS39	0.21577	0.243053	1	4.11432	0.669	1
ENSG00000166888	STAT6	0.22131	0.250142	1	3.99773	0.528	1
ENSG00000166948	TGM6	0.16129	0.17589	1	5.68538	1.2	1
ENSG00000167110	GOLGA2	0.244664	0.280593	1	3.56388	0.395	1
ENSG00000167130	DOLPP1	0.059362	0.061197	1	16.3406	0.829	1
ENSG00000167191	GPRC5B	0.070266	0.072856	1	13.7256	0.849	1
ENSG00000167193	CRK	0.111079	0.117747	1	8.49278	0.353	1
ENSG00000167210	LOXHD1	0.079665	0.4646	2	4.30478	0.95	1
ENSG00000167216	KATNAL2	0.0181	0.2035	2	9.82803	0.879	1
ENSG00000167281	RBFOX3	0.09996	0.105316	1	9.49523	0.435	1
ENSG00000167325	RRM1	0.201812	0.225411	1	4.43633	0.248	1
ENSG00000167470	MIDN	0.120305	0.12818	1	7.80152	0.585	1
ENSG00000167491	GATAD2A	0.169272	0.185453	1	5.39222	0.371	1
ENSG00000167522	ANKRD11	0	0.488176	26	53.2595	0.076	0
ENSG00000167543	TP53I13	0.071222	0.073885	1	13.5345	0.815	1
ENSG00000167548	KMT2D	0	1.05666	25	23.6594	0.146	0
ENSG00000167601	AXL	0.173051	0.190012	1	5.26282	0.702	1
ENSG00000167608	TMC4	0.014043	0.17774	2	11.2524	1.029	1
ENSG00000167632	TRAPPC9	0.24036	0.274911	1	3.63754	0.904	1
ENSG00000167658	EEF2	0.168444	0.184456	1	5.42134	0.206	1
ENSG00000167670	CHAF1A	0.013351	0.173038	2	11.5582	0.163	0.986599
ENSG00000167680	SEMA6B	0.197853	0.220463	1	4.53591	0.683	1
ENSG00000167701	GPT	0.005001	0.10351	2	19.3219	1.315	0.483587
ENSG00000167754	KLK5	0.036052	0.036718	1	27.2344	1.174	1
ENSG00000167778	SPRYD3	0.116406	0.123757	1	8.08033	0.715	1
ENSG00000167842	MIS12	0.035197	0.035832	1	27.9084	1.044	1
ENSG00000167881	SRP68	0.151598	0.1644	1	6.08272	0.255	1
ENSG00000167962	ZNF598	0.172657	0.189536	1	5.27604	0.752	1
ENSG00000167977	KCTD5	0.138027	0.148532	1	6.73257	0.734	1
ENSG00000167978	SRRM2	0.000264	0.855873	6	7.01038	0.117	0.043436
ENSG00000167992	VWCE	0.220512	0.249118	1	4.01416	0.807	1
ENSG00000168003	SLC3A2	0.133993	0.143863	1	6.95108	0.925	1
ENSG00000168010	ATG16L2	0.173137	0.190116	1	5.25994	1.134	1
ENSG00000168036	CTNNB1	0	0.217529	39	179.286	0.155	0
ENSG00000168071	CCDC88B	0.346457	0.425347	1	2.35102	0.846	1
ENSG00000168077	SCARA3	0.110393	0.116975	1	8.54882	1.202	1
ENSG00000168090	COPS6	0.091735	0.096219	1	10.393	0.532	1
ENSG00000168092	PAFAH1B2	0.076282	0.079348	1	12.6027	0.792	1
ENSG00000168137	SETD5	0	0.479724	26	54.1978	0.283	0
ENSG00000168291	PDHB	0.088846	0.093044	1	10.7476	0.741	1
ENSG00000168303	MPLKIP	0.027083	0.027457	1	36.4211	1.632	1
ENSG00000168314	MOBP	0.000774	0.039877	2	50.1546	0.769	0.110198
ENSG00000168386	FILIP1L	0.018933	0.20847	2	9.59371	0.845	1
ENSG00000168393	DTYMK	0.063252	0.065341	1	15.3044	0.934	1
ENSG00000168438	CDC40	0.135518	0.145625	1	6.86695	0.501	1
ENSG00000168477	TNXB	0.352365	0.434429	1	2.30187	0.8	1
ENSG00000168487	BMP1	0.255859	0.295525	1	3.38381	0.659	1
ENSG00000168538	TRAPPC11	0.295964	0.350926	1	2.84961	0.894	1
ENSG00000168542	COL3A1	0.39392	0.500744	1	1.99703	0.313	1
ENSG00000168564	CDKN2AIP	0.003525	0.086404	2	23.1471	0.718	0.375488
ENSG00000168676	KCTD19	0.172145	0.188917	1	5.29332	0.916	1
ENSG00000168702	LRP1B	0.132749	1.25543	3	2.38962	0.367	1
ENSG00000168724	DNAJC21	0.164785	0.180066	1	5.55351	1.036	1
ENSG00000168769	TET2	0.037371	0.301952	2	6.62358	1.998	1
ENSG00000168907	PLA2G4F	0.20686	0.231755	1	4.31489	1.211	1
ENSG00000168944	CEP120	0.242428	0.277637	1	3.60183	0.875	1
ENSG00000168952	STXBP6	0.077717	0.080903	1	12.3605	1.362	1
ENSG00000169105	CHST14	0.001578	0.057251	2	34.9342	1.12	0.199124
ENSG00000169126	ODAD2	0.171179	0.187752	1	5.32619	1.204	1
ENSG00000169189	NSMCE1	0.061024	0.062965	1	15.8818	1.009	1
ENSG00000169220	RGS14	0.130707	0.140075	1	7.13905	0.72	1
ENSG00000169247	SH3TC2	0.215414	0.242599	1	4.12203	0.967	1
ENSG00000169291	SHE	0.105201	0.111157	1	8.99632	0.427	1
ENSG00000169302	STK32A	0.118879	0.12656	1	7.9014	1.152	1
ENSG00000169375	SIN3A	6.61e-08	0.332057	7	21.0807	0.156	1.81e-05
ENSG00000169554	ZEB2	6.66e-16	0.293095	12	40.9424	0.148	3.2e-13
ENSG00000169570	DTWD2	0.072472	0.075232	1	13.2922	1.613	1
ENSG00000169718	DUS1L	0.20015	0.223331	1	4.47765	1.12	1
ENSG00000169752	NRG4	0.022091	0.022339	1	44.7656	1.733	1
ENSG00000169855	ROBO1	0.115851	0.58151	2	3.43932	0.797	1
ENSG00000169862	CTNND2	0.05508	0.375399	2	5.32766	0.18	1
ENSG00000169918	OTUD7A	0.008485	0.136292	2	14.6744	0.254	0.728526
ENSG00000169992	NLGN2	0.091108	0.095529	1	10.468	0.309	1
ENSG00000170004	CHD3	0.004856	0.666589	4	6.0007	0.322	0.476942
ENSG00000170011	MYRIP	0.217164	0.244832	1	4.08443	0.833	1
ENSG00000170017	ALCAM	0.129669	0.138881	1	7.20039	0.618	1
ENSG00000170248	PDCD6IP	0.159999	0.174352	1	5.73554	0.593	1
ENSG00000170289	CNGB3	0.001486	0.218936	3	13.7027	1.206	0.193109
ENSG00000170310	STX8	0.087659	0.091741	1	10.9003	1.192	1
ENSG00000170325	PRDM10	0.283253	0.333032	1	3.00272	0.558	1
ENSG00000170340	B3GNT2	0.069069	0.07157	1	13.9723	0.832	1
ENSG00000170412	GPRC5C	0.07139	0.074066	1	13.5015	1.065	1
ENSG00000170458	CD14	0.004511	0.004521	1	221.172	1.882	0.460926
ENSG00000170471	RALGAPB	0.272589	0.318263	1	3.14205	0.207	1
ENSG00000170500	LONRF2	0.123569	0.131897	1	7.58169	0.74	1
ENSG00000170542	SERPINB9	0.04733	0.048487	1	20.6241	1.361	1
ENSG00000170577	SIX2	0.042557	0.043489	1	22.9941	0.958	1
ENSG00000170579	DLGAP1	0.026767	0.251374	2	7.95629	0.24	1
ENSG00000170759	KIF5B	0.002971	0.280029	3	10.7132	0.444	0.328299
ENSG00000170820	FSHR	0.112737	0.119614	1	8.36025	1.102	1
ENSG00000170836	PPM1D	6.6e-13	0.187286	9	48.0548	1.132	2.8e-10
ENSG00000170860	LSM3	0.047591	0.048761	1	20.5083	1.92	1
ENSG00000170871	KIAA0232	0.028467	0.259962	2	7.69343	0.382	1
ENSG00000170893	TRH	0.014066	0.014166	1	70.5905	1.904	1
ENSG00000170917	NUDT6	0.092182	0.096711	1	10.3401	0.926	1
ENSG00000170921	TANC2	0.002247	0.535886	4	7.46428	0.113	0.263195
ENSG00000170927	PKHD1	0.566831	0.836627	1	1.19528	0.81	1
ENSG00000170959	DCDC1	0.403397	0.516503	1	1.9361	1.128	1
ENSG00000171044	XKR6	0.170762	0.187248	1	5.34051	0.463	1
ENSG00000171094	ALK	0.289981	0.342463	1	2.92002	0.661	1
ENSG00000171105	INSR	0.049591	0.353717	2	5.65423	0.678	1
ENSG00000171189	GRIK1	0.165151	0.180504	1	5.54004	0.807	1
ENSG00000171206	TRIM8	0.006198	0.115689	2	17.2877	0.155	0.574274
ENSG00000171219	CDC42BPG	0.315549	0.379138	1	2.63756	0.857	1
ENSG00000171316	CHD7	0	0.763021	20	26.2116	0.048	0
ENSG00000171444	MCC	0.25978	0.300807	1	3.32438	0.801	1
ENSG00000171456	ASXL1	5.7e-12	0.239194	9	37.6263	1.058	2.2e-09
ENSG00000171495	MROH2B	0.367535	0.45813	1	2.18279	1.056	1
ENSG00000171551	ECEL1	0.204063	0.228236	1	4.38143	1.07	1
ENSG00000171564	FGB	0.099753	0.105086	1	9.51601	0.696	1
ENSG00000171587	DSCAM	0.089401	0.49735	2	4.02131	0.238	1
ENSG00000171604	CXXC5	0.032129	0.032657	1	30.6216	0.415	1
ENSG00000171634	BPTF	0.036606	0.719887	3	4.16732	0.095	1
ENSG00000171714	ANO5	0.259204	0.30003	1	3.333	1.171	1
ENSG00000171735	CAMTA1	0.000886	0.414581	4	9.64831	0.171	0.125035
ENSG00000171860	C3AR1	0.01384	0.013936	1	71.755	1.926	1
ENSG00000171862	PTEN	0	0.086847	16	184.231	0.507	0
ENSG00000171914	TLN2	0.475915	0.646101	1	1.54775	0.463	1
ENSG00000171931	FBXW10	0.039818	0.040632	1	24.6111	1.836	1
ENSG00000171988	JMJD1C	0.085692	0.485006	2	4.12366	0.143	1
ENSG00000172167	MTBP	0.195566	0.217617	1	4.59524	0.926	1
ENSG00000172260	NEGR1	0.103981	0.109794	1	9.108	0.477	1
ENSG00000172270	BSG	0.088023	0.092141	1	10.853	1.343	1
ENSG00000172340	SUCLG2	0.094812	0.099612	1	10.0389	1.164	1
ENSG00000172466	ZNF24	0.128005	0.136971	1	7.30081	0.489	1
ENSG00000172493	AFF1	0.24242	0.277626	1	3.60197	0.585	1
ENSG00000172543	CTSW	0.087134	0.091166	1	10.969	1.339	1
ENSG00000172575	RASGRP1	0.207546	0.23262	1	4.29885	0.665	1
ENSG00000172819	RARG	0.120579	0.128492	1	7.78258	0.605	1
ENSG00000172915	NBEA	0.00999	0.823003	4	4.86025	0.141	0.800593
ENSG00000173013	CCDC96	0.051903	0.053298	1	18.7623	1.281	1
ENSG00000173040	EVC2	0.304029	0.362448	1	2.75902	1.211	1
ENSG00000173064	HECTD4	0.024132	1.07778	4	3.71135	0.283	1
ENSG00000173068	BNC2	0.034162	0.287325	2	6.96075	0.404	1
ENSG00000173163	COMMD1	0.027307	0.027687	1	36.1187	1.425	1
ENSG00000173175	ADCY5	0.226438	0.256749	1	3.89486	0.467	1
ENSG00000173212	MAB21L3	0.076691	0.079792	1	12.5326	1.32	1
ENSG00000173230	GOLGB1	0.49482	0.682841	1	1.46447	0.554	1
ENSG00000173264	GPR137	0.092828	0.097423	1	10.2645	0.728	1
ENSG00000173273	TNKS	0.298549	0.354604	1	2.82005	0.553	1
ENSG00000173320	STOX2	0.142108	0.153277	1	6.52412	0.587	1
ENSG00000173442	EHBP1L1	0.30385	0.362191	1	2.76098	0.924	1
ENSG00000173557	FAM166C	0.088836	0.093033	1	10.7489	1.481	1
ENSG00000173575	CHD2	0	0.610461	24	39.3146	0.099	0
ENSG00000173597	SULT1B1	0.088796	0.092989	1	10.754	0.944	1
ENSG00000173621	LRFN4	0.073639	0.076491	1	13.0734	0.928	1
ENSG00000173769	TOPAZ1	0.317333	0.381749	1	2.61952	0.476	1
ENSG00000173821	RNF213	0.655661	1.06613	1	0.937974	0.746	1
ENSG00000173950	XXYLT1	0.066661	0.068986	1	14.4956	1.312	1
ENSG00000173992	CCS	0.087664	0.091746	1	10.8996	1.193	1
ENSG00000174032	SLC25A30	0.092843	0.097439	1	10.2628	0.925	1
ENSG00000174175	SELP	0.187009	0.207036	1	4.83008	1	1
ENSG00000174197	MGA	0.471348	0.637425	1	1.56881	0.167	1
ENSG00000174231	PRPF8	0.165455	0.727606	2	2.74874	0.253	1
ENSG00000174238	PITPNA	0.008774	0.138701	2	14.4195	0.583	0.746891
ENSG00000174450	GOLGA6L2	0.062318	0.064345	1	15.5413	1.528	1
ENSG00000174469	CNTNAP2	0.26459	0.307327	1	3.25387	0.862	1
ENSG00000174485	DENND4A	0.327779	0.397168	1	2.51782	0.383	1
ENSG00000174672	BRSK2	0.001212	0.203795	3	14.7207	0.22	0.16711
ENSG00000174705	SH3PXD2B	0.152299	0.165227	1	6.05229	0.749	1
ENSG00000174718	RESF1	0.230862	0.262485	1	3.80974	0.638	1
ENSG00000174720	LARP7	0.12628	0.134995	1	7.40768	1.082	1
ENSG00000174839	DENND6A	0.224699	0.254505	1	3.9292	0.567	1
ENSG00000174844	DNAH12	0.116259	1.18025	3	2.54183	0.888	1
ENSG00000175029	CTBP2	0.187459	0.207589	1	4.81722	0.424	1
ENSG00000175048	ZDHHC14	0.103731	0.109514	1	9.13122	0.669	1
ENSG00000175054	ATR	0.149791	0.682633	2	2.92983	0.545	1
ENSG00000175073	VCPIP1	0.1732	0.190193	1	5.25782	0.253	1
ENSG00000175115	PACS1	0.20784	0.232993	1	4.29198	0.356	1
ENSG00000175203	DCTN2	0.099842	0.105185	1	9.50709	0.417	1
ENSG00000175216	CKAP5	0.096175	0.519502	2	3.84984	0.196	1
ENSG00000175221	MED16	0.229003	0.260071	1	3.8451	0.982	1
ENSG00000175224	ATG13	0.11295	0.119854	1	8.34345	0.584	1
ENSG00000175262	C1orf127	0.132845	0.142538	1	7.01568	1.253	1
ENSG00000175294	CATSPER1	0.10973	0.116231	1	8.60357	1.016	1
ENSG00000175356	SCUBE2	0.259018	0.299778	1	3.3358	1.178	1
ENSG00000175497	DPP10	0.231952	0.263903	1	3.78927	0.311	1
ENSG00000175535	PNLIP	0.11925	0.126981	1	7.87517	1.065	1
ENSG00000175544	CABP4	0.00794	0.131634	2	15.1936	1.327	0.692429
ENSG00000175550	DRAP1	0.051301	0.052663	1	18.9885	0.578	1
ENSG00000175582	RAB6A	0.088727	0.092912	1	10.7628	0.521	1
ENSG00000175595	ERCC4	0.182511	0.201518	1	4.96233	1.124	1
ENSG00000175727	MLXIP	0.00996	0.148242	2	13.4915	0.63	0.800593
ENSG00000175745	NR2F1	0.087424	0.091484	1	10.9309	0.215	1
ENSG00000175756	AURKAIP1	0.034584	0.035197	1	28.4119	1.525	1
ENSG00000175782	SLC35E3	0.05913	0.060951	1	16.4067	1.721	1
ENSG00000175806	MSRA	0.110217	0.116778	1	8.56325	1.946	1
ENSG00000175894	TSPEAR	0.014024	0.177614	2	11.2604	1.051	1
ENSG00000175970	UNC119B	0.051618	0.052997	1	18.8689	1.616	1
ENSG00000176040	TMPRSS7	0.195786	0.21789	1	4.58947	0.977	1
ENSG00000176087	SLC35A4	0.052666	0.054103	1	18.4832	0.92	1
ENSG00000176165	FOXG1	0	0.039346	12	304.989	0.195	0
ENSG00000176248	ANAPC2	0.156391	0.170066	1	5.88008	0.409	1
ENSG00000176273	SLC35G1	0.034463	0.035071	1	28.5139	1.383	1
ENSG00000176406	RIMS2	0.135862	0.641842	2	3.11603	0.56	1
ENSG00000176444	CLK2	0.224568	0.254335	1	3.93182	0.322	1
ENSG00000176454	LPCAT4	0.168598	0.184642	1	5.41587	0.75	1
ENSG00000176485	PLAAT3	0.034769	0.035388	1	28.2581	1.774	1
ENSG00000176542	USF3	0.275557	0.322352	1	3.1022	0.316	1
ENSG00000176624	MEX3C	0.086564	0.090542	1	11.0446	0.631	1
ENSG00000176658	MYO1D	0.269488	0.31401	1	3.18461	0.948	1
ENSG00000176771	NCKAP5	0.350466	0.4315	1	2.3175	0.634	1
ENSG00000176853	FAM91A1	0.207906	0.233075	1	4.29047	0.541	1
ENSG00000176887	SOX11	0.034114	0.034709	1	28.8106	0.209	1
ENSG00000176919	C8G	0.077262	0.08041	1	12.4362	1.704	1
ENSG00000176986	SEC24C	0.228189	0.259015	1	3.86078	0.355	1
ENSG00000177030	DEAF1	0.14067	0.151603	1	6.5962	1.227	1
ENSG00000177103	DSCAML1	0.074065	0.445196	2	4.49241	0.311	1
ENSG00000177125	ZBTB34	0.087089	0.091117	1	10.9749	0.272	1
ENSG00000177169	ULK1	0.022174	0.226977	2	8.81147	0.539	1
ENSG00000177200	CHD9	0.178499	0.764477	2	2.61617	0.282	1
ENSG00000177272	KCNA3	0.070108	0.072687	1	13.7577	0.864	1
ENSG00000177455	CD19	0.109028	0.115443	1	8.66232	0.689	1
ENSG00000177565	TBL1XR1	0.00049	0.148712	3	20.1732	0.074	0.073952
ENSG00000177613	CSTF2T	0.064446	0.066616	1	15.0114	0.911	1
ENSG00000177646	ACAD9	0.174087	0.191266	1	5.22833	1.082	1
ENSG00000177675	CD163L1	0.303892	0.362251	1	2.76052	1.03	1
ENSG00000177679	SRRM3	0.105926	0.111967	1	8.93123	0.759	1
ENSG00000178031	ADAMTSL1	0.406374	0.521506	1	1.91752	0.735	1
ENSG00000178175	ZNF366	0.097221	0.102278	1	9.77727	0.554	1
ENSG00000178209	PLEC	0.604562	0.927761	1	1.07786	0.549	1
ENSG00000178252	WDR6	0.203091	0.227015	1	4.40499	1.01	1
ENSG00000178445	GLDC	0.286841	0.338051	1	2.95813	1.056	1
ENSG00000178460	MCMDC2	0.126337	0.135061	1	7.40408	1.012	1
ENSG00000178691	SUZ12	0.099295	0.104577	1	9.56233	0.245	1
ENSG00000178904	DPY19L3	0.186199	0.206039	1	4.85344	0.806	1
ENSG00000178917	ZNF852	0.036469	0.037151	1	26.9174	1.476	1
ENSG00000178950	GAK	0.040923	0.317585	2	6.29753	0.686	1
ENSG00000178951	ZBTB7A	0.054184	0.055707	1	17.9511	0.512	1
ENSG00000179094	PER1	0.287852	0.339469	1	2.94578	0.874	1
ENSG00000179240	GVQW3	0.072436	0.075194	1	13.299	1.165	1
ENSG00000179399	GPC5	0.124858	0.133369	1	7.49798	1.096	1
ENSG00000179456	ZBTB18	1.51e-11	0.097368	7	71.8922	0.248	5.72e-09
ENSG00000179468	OR9A2	0.045879	0.046965	1	21.2923	1.221	1
ENSG00000179583	CIITA	0.2578	0.298136	1	3.35417	0.749	1
ENSG00000179588	ZFPM1	0.105495	0.111485	1	8.96982	0.75	1
ENSG00000179603	GRM8	0.016344	0.192689	2	10.3794	0.791	1
ENSG00000179604	CDC42EP4	0.001387	0.053621	2	37.2985	1.793	0.186975
ENSG00000179774	ATOH7	0.02065	0.020866	1	47.9245	1.846	1
ENSG00000179832	MROH1	0.375745	0.471196	1	2.12226	0.915	1
ENSG00000179869	ABCA13	0.589093	0.889389	1	1.12437	1.034	1
ENSG00000179915	NRXN1	0.01542	0.51335	3	5.84397	0.208	1
ENSG00000179950	PUF60	7.18e-10	0.170558	7	41.0417	0.201	2.24e-07
ENSG00000180104	EXOC3	0.128391	0.137414	1	7.27726	0.523	1
ENSG00000180138	CSNK1A1L	0.057801	0.059539	1	16.7958	1.276	1
ENSG00000180209	MYLPF	0.039092	0.039877	1	25.0773	0.832	1
ENSG00000180210	F2	0.192115	0.213336	1	4.68744	0.547	1
ENSG00000180357	ZNF609	0.231796	0.263701	1	3.79218	0.221	1
ENSG00000180448	ARHGAP45	0.033028	0.282032	2	7.09139	0.485	1
ENSG00000180481	GLIPR1L2	0.057476	0.059194	1	16.8937	1.111	1
ENSG00000180592	SKIDA1	0.080685	0.084127	1	11.8868	0.662	1
ENSG00000180773	SLC36A4	0.004677	0.099979	2	20.0042	1.504	0.470099
ENSG00000180881	CAPS2	0.181732	0.200566	1	4.9859	1.414	1
ENSG00000180900	SCRIB	0.326748	0.395636	1	2.52758	0.461	1
ENSG00000181036	FCRL6	0.088846	0.093044	1	10.7476	1.614	1
ENSG00000181085	MAPK15	0.122993	0.13124	1	7.61963	1.328	1
ENSG00000181090	EHMT1	0	0.38067	20	52.5389	0.105	0
ENSG00000181143	MUC16	0.636231	1.01124	1	0.988889	0.85	1
ENSG00000181322	NME9	0.091401	0.095852	1	10.4328	1.417	1
ENSG00000181392	SYNE4	0.119558	0.127332	1	7.85351	1.212	1
ENSG00000181449	SOX2	0.033902	0.03449	1	28.9935	0.428	1
ENSG00000181458	TMEM45A	0.077727	0.080914	1	12.3588	0.873	1
ENSG00000181467	RAP2B	0.022594	0.022853	1	43.7577	0.969	1
ENSG00000181481	RNF135	0.07928	0.0826	1	12.1066	1.143	1
ENSG00000181555	SETD2	0.115584	0.580689	2	3.44419	0.202	1
ENSG00000181722	ZBTB20	0.004413	0.097023	2	20.6136	0.28	0.456764
ENSG00000181790	ADGRB1	0.050666	0.358031	2	5.58611	0.216	1
ENSG00000181827	RFX7	9.13e-05	0.226364	4	17.6707	0.373	0.016928
ENSG00000182197	EXT1	0.012253	0.165353	2	12.0954	0.447	0.939643
ENSG00000182263	FIGN	0.089908	0.09421	1	10.6146	0.421	1
ENSG00000182359	KBTBD3	0.10935	0.115804	1	8.63529	1.231	1
ENSG00000182472	CAPN12	0.137588	0.148023	1	6.75572	1.49	1
ENSG00000182521	TBPL2	0.079336	0.08266	1	12.0978	1.288	1
ENSG00000182568	SATB1	0.203798	0.227902	1	4.38785	0.169	1
ENSG00000182601	HS3ST4	0.064738	0.066928	1	14.9414	1.264	1
ENSG00000182687	GALR2	0.012387	0.012464	1	80.232	1.719	0.945786
ENSG00000182901	RGS7	0.167214	0.182978	1	5.46513	0.572	1
ENSG00000182934	SRPRA	0.101265	0.106767	1	9.36623	0.685	1
ENSG00000183020	AP2A2	0.228041	0.258823	1	3.86364	0.384	1
ENSG00000183034	OTOP2	0.101545	0.107079	1	9.33894	1.068	1
ENSG00000183090	FREM3	0.030649	0.270685	2	7.38866	0.929	1
ENSG00000183091	NEB	0.553386	1.8552	2	1.07805	0.631	1
ENSG00000183117	CSMD1	0.179636	1.45375	3	2.06363	0.355	1
ENSG00000183128	CALHM3	0.022647	0.022908	1	43.6531	1.206	1
ENSG00000183137	CEP57L1	0.116048	0.123352	1	8.10687	0.948	1
ENSG00000183230	CTNNA3	0.201034	0.224437	1	4.45559	0.934	1
ENSG00000183317	EPHA10	0.025261	0.243579	2	8.21089	1.46	1
ENSG00000183378	OVCH2	0.139343	0.150059	1	6.66405	1.524	1
ENSG00000183454	GRIN2A	0.223166	0.252529	1	3.95995	0.24	1
ENSG00000183495	EP400	0.51306	0.719614	1	1.38963	0.367	1
ENSG00000183496	MEX3B	0.028355	0.028765	1	34.7647	1.161	1
ENSG00000183607	GKN2	0.060952	0.062889	1	15.9011	1.531	1
ENSG00000183735	TBK1	0.228362	0.259239	1	3.85744	0.54	1
ENSG00000183751	TBL3	0.218436	0.246458	1	4.05748	0.649	1
ENSG00000183826	BTBD9	0.175428	0.192891	1	5.18426	1.141	1
ENSG00000183853	KIRREL1	0.180446	0.198995	1	5.02526	0.577	1
ENSG00000183856	IQGAP3	0.396212	0.504532	1	1.98204	0.913	1
ENSG00000183914	DNAH2	0.6924	1.17895	1	0.84821	0.748	1
ENSG00000184014	DENND5A	0.274617	0.321055	1	3.11473	0.667	1
ENSG00000184108	TRIML1	0.065229	0.067454	1	14.825	1.38	1
ENSG00000184281	TSSC4	0.045446	0.046511	1	21.5003	1.868	1
ENSG00000184363	PKP3	0.165466	0.180882	1	5.52847	1.315	1
ENSG00000184428	TOP1MT	0.188907	0.209373	1	4.77616	1.369	1
ENSG00000184432	COPB2	0.024828	0.241302	2	8.28838	0.282	1
ENSG00000184811	TRARG1	0.031239	0.031737	1	31.5088	1.728	1
ENSG00000184860	SDR42E1	0.032203	0.032733	1	30.5499	1.395	1
ENSG00000185008	ROBO2	0.405353	0.519787	1	1.92386	0.332	1
ENSG00000185024	BRF1	0.174403	0.191649	1	5.21788	0.97	1
ENSG00000185085	INTS5	0.161781	0.176475	1	5.66651	0.6	1
ENSG00000185101	ANO9	0.180953	0.199613	1	5.00969	0.963	1
ENSG00000185122	HSF1	0.075847	0.078878	1	12.6779	0.701	1
ENSG00000185129	PURA	0	0.038437	13	338.215	0.215	0
ENSG00000185238	PRMT3	0.129683	0.138898	1	7.19954	1.094	1
ENSG00000185246	PRPF39	0.160688	0.175173	1	5.70865	0.4	1
ENSG00000185250	PPIL6	0.084211	0.08797	1	11.3676	1.3	1
ENSG00000185261	KIAA0825	0.036227	0.296795	2	6.73865	0.971	1
ENSG00000185269	NOTUM	0.134363	0.144289	1	6.93051	0.779	1
ENSG00000185274	GALNT17	0.101063	0.106542	1	9.38596	0.693	1
ENSG00000185305	ARL15	0.056743	0.058416	1	17.1185	1.035	1
ENSG00000185504	FAAP100	0.165681	0.181139	1	5.52062	0.893	1
ENSG00000185522	LMNTD2	0.163298	0.178287	1	5.60892	1.513	1
ENSG00000185621	LMLN	0.02144	0.222888	2	8.97312	0.909	1
ENSG00000185630	PBX1	0.007901	0.131295	2	15.2329	0.239	0.692411
ENSG00000185650	ZFP36L1	0.035044	0.035673	1	28.0326	0.518	1
ENSG00000185658	BRWD1	0.023021	0.599048	3	5.00795	0.376	1
ENSG00000185664	PMEL	0.132185	0.141777	1	7.05333	1.18	1
ENSG00000185736	ADARB2	0.141578	0.152659	1	6.55055	0.691	1
ENSG00000185760	KCNQ5	0.239561	0.27386	1	3.6515	0.261	1
ENSG00000185800	DMWD	0.077681	0.080865	1	12.3664	0.442	1
ENSG00000185888	PRSS38	0.045012	0.046057	1	21.7124	1.424	1
ENSG00000185920	PTCH1	1.81e-08	0.273964	7	25.5508	0.187	5.28e-06
ENSG00000185963	BICD2	0.008082	0.13286	2	15.0534	0.391	0.70138
ENSG00000185989	RASA3	0.195632	0.217699	1	4.59351	0.658	1
ENSG00000186073	CDIN1	0.088986	0.093197	1	10.73	1.07	1
ENSG00000186075	ZPBP2	0.076636	0.079731	1	12.5421	1.147	1
ENSG00000186090	HTR3D	0.096969	0.101999	1	9.80403	1.575	1
ENSG00000186115	CYP4F2	0.102528	0.108173	1	9.24442	1.394	1
ENSG00000186393	KRT26	0.09165	0.096125	1	10.4031	1.315	1
ENSG00000186409	CCDC30	0.241441	0.276334	1	3.61881	1.148	1
ENSG00000186472	PCLO	0.636352	1.01157	1	0.988562	0.161	1
ENSG00000186487	MYT1L	1.34e-09	0.302794	8	26.4206	0.124	4.11e-07
ENSG00000186496	ZNF396	0.063554	0.065664	1	15.2291	1.134	1
ENSG00000186517	ARHGAP30	0.163445	0.178462	1	5.60342	0.53	1
ENSG00000186567	CEACAM19	0.066364	0.068669	1	14.5626	1.099	1
ENSG00000186591	UBE2H	0.07203	0.074756	1	13.3769	0.258	1
ENSG00000186638	KIF24	0.213759	0.240492	1	4.15815	0.844	1
ENSG00000186862	PDZD7	0.172263	0.18906	1	5.28933	0.837	1
ENSG00000186907	RTN4RL2	0.071034	0.073683	1	13.5717	0.588	1
ENSG00000187003	ACTL7A	0.066477	0.068789	1	14.5371	1.393	1
ENSG00000187144	SPATA21	0.123017	0.131267	1	7.61804	1.318	1
ENSG00000187147	RNF220	0.006897	0.122312	2	16.3516	0.287	0.628905
ENSG00000187240	DYNC2H1	0.731414	1.31458	1	0.760697	0.791	1
ENSG00000187323	DCC	0.425195	0.553725	1	1.80595	0.295	1
ENSG00000187498	COL4A1	0.072295	0.438966	2	4.55616	0.239	1
ENSG00000187555	USP7	0.077034	0.455541	2	4.39038	0.079	1
ENSG00000187595	ZNF385C	0.068794	0.071274	1	14.0303	1.389	1
[truncated: 240 more rows]

## Sheet: Suppl. Tab. S8
Gene	shet_prior	shet_est	n_sites	n_obs
ENSG00000187634	0.00308941	0	122	34
ENSG00000188976	0.00265061	0	222	56
ENSG00000187961	0.0049499	0.00361631	141	31
ENSG00000187583	0.00109457	0.00230716	160	34
ENSG00000187642	0.00795267	1	108	0
ENSG00000188290	0.00275124	0	19	4
ENSG00000187608	0.00820763	0.000699774	42	13
ENSG00000188157	0.0400253	0.046414	464	48
ENSG00000237330	0.00592329	1	32	0
ENSG00000131591	0.00209422	0.2559	41	1
ENSG00000162571	0.00065538	0.00991331	139	19
ENSG00000186891	0.00173863	0.00309855	67	16
ENSG00000186827	0.00680903	0.0200477	60	8
ENSG00000078808	0.0185008	0.0131915	101	12
ENSG00000176022	0.0265103	0.000516347	41	15
ENSG00000184163	0.00084673	0	51	16
ENSG00000160087	0.162269	0.257662	75	2
ENSG00000162572	0.00049141	0.00839853	175	34
ENSG00000131584	0.0405964	0.0418053	179	22
ENSG00000169972	0.00057479	2.02386e-05	52	21
ENSG00000127054	0.00783962	0.0072614	165	30
ENSG00000224051	0.00272303	0.00119266	58	15
ENSG00000169962	0.00045364	0.00140861	222	68
ENSG00000107404	0.0254176	0.0290952	137	21
ENSG00000162576	0.00415946	0.0159947	77	14
ENSG00000175756	0.00667385	0.00137386	58	15
ENSG00000221978	0.042966	0.0482284	166	18
ENSG00000242485	0.00319334	0.00688305	57	13
ENSG00000235098	0.00509615	1	29	0
ENSG00000205116	0.0080746	1	3	0
ENSG00000179403	0.00302509	0.00965778	66	13
ENSG00000215915	0.00054731	0.000222711	83	24
ENSG00000160072	0.00159308	0	71	17
ENSG00000197785	0.00706457	0.0178044	39	6
ENSG00000205090	0.0851905	1	38	0
ENSG00000160075	0.207572	0.0619005	70	6
ENSG00000228594	0.121593	1	16	0
ENSG00000197530	0.0137979	0.0165655	181	33
ENSG00000248333	0.0110433	0.04265	44	6
ENSG00000189339	0.00571809	1	25	0
ENSG00000008128	0.00331307	0	20	6
ENSG00000008130	0.0436505	0.0597348	127	9
ENSG00000078369	0.545319	0.555863	88	1
ENSG00000169885	0.00039766	0.000172506	61	15
ENSG00000178821	0.00210121	0.0137387	40	5
ENSG00000142609	0.0017255	0.0217027	442	45
ENSG00000187730	0.0535076	0.0484092	117	12
ENSG00000067606	0.0560073	0.126775	175	10
ENSG00000162585	0.00399263	0.0106094	44	8
ENSG00000157933	0.324235	0.129348	200	11
ENSG00000116151	0.00049481	0.00152328	146	32
ENSG00000157916	0.0976829	0.113252	68	3
ENSG00000157911	0.00182255	0.0129736	96	17
ENSG00000149527	0.00499745	0.0327234	323	35
ENSG00000157881	0.0330962	0.0671401	221	21
ENSG00000197921	0.00933779	0.00708427	26	4
ENSG00000157873	0.00893284	0.047418	99	10
ENSG00000157870	0.00089613	0.0005043	41	9
ENSG00000142606	0.00040085	0.00629156	235	41
ENSG00000215912	0.00087658	1	101	0
ENSG00000169717	0.0194021	0.0111761	112	18
ENSG00000142611	0.109299	0.257299	350	9
ENSG00000130762	0.00155887	0.0252097	183	25
ENSG00000162591	0.00148203	0.00625812	470	85
ENSG00000158109	0.00661028	0.00795257	75	15
ENSG00000116213	0.00126686	0.0218782	171	27
ENSG00000078900	0.0996439	0.0966904	159	12
ENSG00000162592	0.00050687	0.000958424	249	48
ENSG00000235169	0.00629214	1	23	0
ENSG00000130764	0.0209757	0.0454827	131	13
ENSG00000116198	0.00351581	0.00586501	359	42
ENSG00000169598	0.00154003	0.00535863	121	24
ENSG00000198912	0.00497418	8.42535e-05	76	11
ENSG00000196581	0.122037	0.364997	90	2
ENSG00000131697	0.00083899	0.00196174	382	78
ENSG00000069424	0.0617008	0.0567902	116	11
ENSG00000116254	0.225766	0.104598	608	34
ENSG00000116251	0.29648	0.022555	28	2
ENSG00000158286	0.00060079	0.00609647	164	24
ENSG00000116237	0.0692103	0.109956	86	6
ENSG00000173673	0.00519968	0.00127271	25	5
ENSG00000158292	0.00421345	0.0113597	96	16
ENSG00000097021	0.0716352	0.11068	94	3
ENSG00000069812	0.00268953	0.0463575	23	2
ENSG00000187017	0.00531563	0.0321047	131	16
ENSG00000215788	0.0239699	0.0569802	132	16
ENSG00000171680	0.0257346	0.0259402	235	24
ENSG00000162408	0.0165229	0.043194	224	16
ENSG00000173662	0.00037805	0.0185668	241	34
ENSG00000204859	0.0471155	0.027869	224	24
ENSG00000162413	0.0214478	0.00674816	131	32
ENSG00000116273	0.255585	1	98	0
ENSG00000041988	0.0134631	0.0106425	62	4
ENSG00000007923	0.056378	0.100637	196	11
ENSG00000171735	0.327029	0.276735	536	13
ENSG00000049245	0.00744035	0.00655725	36	8
ENSG00000049246	0.00211664	0.0153735	412	59
ENSG00000049247	0.0011758	0.00131798	51	6
ENSG00000049249	0.00188118	0.0125309	88	11
ENSG00000116288	0.010685	0.0307971	49	4
ENSG00000116285	0.104741	0.0166879	160	16
ENSG00000162426	0.0270771	0.0476365	184	17
ENSG00000142599	0.373282	0.106057	361	19
ENSG00000074800	0.0255792	0.0137502	126	14
ENSG00000131686	0.00036381	0.0106358	104	15
ENSG00000197241	0.00041482	0.00232225	122	22
ENSG00000142583	0.0009622	0.00521493	130	24
ENSG00000180758	0.00053708	0.0143117	82	17
ENSG00000049239	0.00084121	0.00417687	250	47
ENSG00000171621	0.132051	0.0643685	85	6
ENSG00000171612	0.0197635	0.0638851	49	3
ENSG00000188807	0.0428383	0.136646	153	7
ENSG00000171608	0.207637	0.191762	312	12
ENSG00000171603	0.0570111	0.135697	329	14
ENSG00000178585	0.0270799	0.0101313	28	5
ENSG00000162441	0.0121083	0.00212509	83	14
ENSG00000173614	0.0011777	0.0144268	118	14
ENSG00000162444	0.0198336	0.0338775	51	3
ENSG00000130939	0.152381	0.176209	432	14
ENSG00000054523	0.1528	0.0982259	641	38
ENSG00000142657	0.0252824	0.105359	148	7
ENSG00000175279	0.00213876	0	49	13
ENSG00000241563	0.00701975	0.0554675	29	3
ENSG00000160049	0.00283871	0.00703395	117	16
ENSG00000142655	0.0645369	0.146535	126	6
ENSG00000130940	0.308524	0.232535	470	13
ENSG00000175262	0.00146601	0.0117585	241	32
ENSG00000120948	0.513391	0.286455	139	3
ENSG00000009724	0.00036462	0.00487973	242	33
ENSG00000116649	0.123652	0.0842734	86	8
ENSG00000171824	0.0140294	0.00974465	297	48
ENSG00000198793	0.262025	0.127568	825	40
ENSG00000171819	0.0019715	0.00186465	140	28
ENSG00000120942	0.0317573	0.0175461	92	11
ENSG00000204624	0.0187691	0.0187962	389	67
ENSG00000116661	0.00463078	0.0112234	76	15
ENSG00000132879	0.00253625	0.000971009	77	17
ENSG00000116663	0.00095332	0.00738243	97	16
ENSG00000116670	0.0745398	0.0603937	60	6
ENSG00000162490	0.0199541	0.0145611	90	14
ENSG00000177674	0.00263307	0.011405	38	7
ENSG00000215910	0.00334074	1	295	0
ENSG00000177000	0.0113934	0.0146374	225	34
ENSG00000011021	0.0153508	0.0257182	250	31
ENSG00000175206	0.00621808	0.00620803	38	5
ENSG00000120937	0.00190384	0	35	5
ENSG00000116685	0.0273399	0.055851	31	3
ENSG00000083444	0.00560051	0.012469	208	29
ENSG00000116688	0.113433	0.0422879	230	25
ENSG00000116691	0.00155019	0.00286058	118	27
ENSG00000120949	0.0116116	0.0424872	179	17
ENSG00000028137	0.0514977	0.0741785	129	7
ENSG00000048707	0.0511829	0.060561	1583	117
ENSG00000162496	0.0509349	0.0248294	78	8
ENSG00000204518	0.00049954	0.020339	131	14
ENSG00000188984	0.00118563	0.00884422	130	20
ENSG00000157330	0.00095916	0.00759797	83	15
ENSG00000116726	0.00145864	0.00385774	143	25
ENSG00000120952	0.00116646	0.029568	25	2
ENSG00000204480	0.0058395	0.00693477	43	8
ENSG00000204479	0.00186165	7.27476e-08	102	22
ENSG00000162494	0.00518084	1	53	0
ENSG00000162493	0.00438283	0.0244488	42	5
ENSG00000116731	0.323406	0.217261	626	12
ENSG00000189337	0.0970147	0.0592542	210	21
ENSG00000171729	0.0205836	0.0371665	83	7
ENSG00000142621	0.002797	1	545	0
ENSG00000142634	0.0362265	0.0181518	46	6
ENSG00000162438	0.00088122	0.00286056	81	18
ENSG00000142615	0.00078782	0.0116339	64	12
ENSG00000215704	0.00036569	0.00159135	69	15
ENSG00000132906	0.00097267	0.0152154	106	10
ENSG00000116138	0.00138084	0.0144538	319	40
ENSG00000116771	0.00129111	0.0285778	62	9
ENSG00000197312	0.152188	0.336077	135	3
ENSG00000215695	0.0823022	0.00337034	256	39
ENSG00000116786	0.11863	0.0283813	295	41
ENSG00000162461	0.00086241	8.67853e-05	81	19
ENSG00000162460	0.00125763	0.00095364	72	21
ENSG00000162458	0.00266318	0.00220829	100	15
ENSG00000065526	0.489987	0.529101	1237	11
ENSG00000116809	0.157007	0.0817484	259	17
ENSG00000183888	0.00218099	0.00125361	41	6
ENSG00000173641	0.0127842	0.000841902	31	5
ENSG00000186510	0.0008581	0.00611626	116	22
ENSG00000184908	0.00070816	0.00212685	98	20
ENSG00000185519	0.00235124	1	6	0
ENSG00000142627	0.0429017	0.038534	287	32
ENSG00000142632	0.00557603	0.0052812	217	42
ENSG00000132881	0.00138159	0.00174425	57	13
ENSG00000037637	0.0970095	0.134464	250	9
ENSG00000055070	0.0705923	0.312256	45	1
ENSG00000187144	0.00078721	0.00836179	139	17
ENSG00000157191	0.00854427	0.00530983	76	18
ENSG00000058453	0.00179511	0.00790424	374	63
ENSG00000117122	0.0216661	0.00798609	60	10
ENSG00000159363	0.0218108	0.0219568	276	40
ENSG00000117118	0.0140009	0.0359278	121	12
ENSG00000117115	0.00225525	0.00271535	202	37
ENSG00000142623	0.00036672	0.0136653	187	31
ENSG00000142619	0.00052243	0.0102277	162	25
ENSG00000159339	0.00043136	0.0084404	186	32
ENSG00000179051	0.256314	0.0857678	148	12
ENSG00000074964	0.0424563	0.0433897	325	30
ENSG00000117148	0.0263364	0.0498216	115	8
ENSG00000117154	0.0373839	0.00917295	112	18
ENSG00000179023	0.0153241	0.00491343	241	42
ENSG00000009709	0.0573515	0.0545898	138	11
ENSG00000179002	0.00061591	0.00408077	239	49
ENSG00000159423	0.00212243	0.0182449	159	23
ENSG00000169991	0.0914302	0.12261	106	3
ENSG00000127481	0.174172	0.14769	1674	64
ENSG00000127463	0.0287059	0.00492348	331	58
ENSG00000053372	0.019542	0.0536196	92	5
ENSG00000211454	0.00967932	0.00572825	56	7
ENSG00000162482	0.00033106	0	56	11
ENSG00000053371	0.00055958	0.00302031	101	17
ENSG00000040487	0.00830413	0.0300805	77	9
ENSG00000077549	0.344497	1	103	0
ENSG00000173436	0.0271936	0.0315742	37	2
ENSG00000158747	0.00481556	0.0188796	44	6
ENSG00000158748	0.00286688	0.0174045	84	16
ENSG00000162542	0.00048078	0.00421915	196	32
ENSG00000178828	0.0167272	0.0143737	63	10
ENSG00000169914	0.00799565	0.0174652	131	9
ENSG00000188784	0.00194955	0.0356297	49	4
ENSG00000188257	0.00613525	0.0506719	62	4
ENSG00000127472	0.0014684	0.00811009	63	9
ENSG00000117215	0.00106424	0	62	19
ENSG00000158786	0.000418	0.0210373	68	5
ENSG00000187980	0.00126739	0.000768589	58	13
ENSG00000162543	0.00510936	0.00757171	96	13
ENSG00000158816	0.0021544	1	240	0
ENSG00000162545	0.200204	0.117796	14	1
ENSG00000090432	0.00579995	0.00668398	128	20
ENSG00000183114	0.0561561	1	31	0
ENSG00000158825	0.00243269	0.0249562	56	6
ENSG00000158828	0.00264517	0.000594847	157	38
ENSG00000244038	0.0222016	0.0633339	115	8
ENSG00000117245	0.00973846	0.0145245	307	44
ENSG00000189410	0.00218086	0.00547968	113	24
ENSG00000127483	0.207287	0.136066	230	7
ENSG00000075151	0.24173	0.396511	563	7
ENSG00000117298	0.0817601	0.106632	257	12
ENSG00000142794	0.0007255	0.00110494	171	34
ENSG00000162551	0.012613	0.00732697	143	24
ENSG00000076864	0.100943	0.0516711	187	13
ENSG00000090686	0.173249	0.150673	472	20
ENSG00000187942	0.00095134	0.00181164	67	16
ENSG00000142798	0.0967924	0.0488156	1175	128
ENSG00000219073	0.00044114	0.00501132	17	4
ENSG00000142789	0.00231899	0	36	11
ENSG00000070831	0.53556	1	38	0
ENSG00000162552	0.0952073	0.0772403	120	10
ENSG00000184677	0.0495879	0.0267149	473	34
ENSG00000070886	0.01221	0.0451592	286	29
ENSG00000173372	0.00926671	0.035612	78	10
ENSG00000159189	0.00801123	0.0436215	71	8
ENSG00000173369	0.0140214	0.0109639	67	10
ENSG00000133216	0.130249	0.314147	290	6
ENSG00000215906	0.00278642	1	88	0
ENSG00000227868	0.00282156	1	35	0
ENSG00000004487	0.269087	0.0469111	302	26
ENSG00000169641	0.0891439	0.0622073	418	24
ENSG00000179546	0.0035006	0.00765151	107	18
ENSG00000125944	0.524531	0.523362	273	2
ENSG00000125945	0.0440065	0.0253202	151	17
ENSG00000204219	0.00582333	0.00694922	126	15
ENSG00000088280	0.0112706	0.0151039	283	39
ENSG00000007968	0.058959	0.0405345	130	10
ENSG00000117318	0.0843227	0.0456201	32	3
ENSG00000142676	0.721212	0.399585	65	1
ENSG00000011007	0.213118	0.14276	324	8
ENSG00000057757	0.0532934	0.075323	48	2
ENSG00000011009	0.11232	0.225249	43	1
ENSG00000117308	0.00356333	0.0104932	110	14
ENSG00000117305	0.00229467	0.00665418	104	11
ENSG00000179163	0.00336172	0.00343559	189	46
ENSG00000188822	0.00365995	0.00297155	104	16
ENSG00000188529	0.0872381	0.303361	125	3
ENSG00000142661	0.00039882	0.00939655	508	80
ENSG00000142677	0.00235651	0.0362905	187	23
ENSG00000185436	0.00801655	0.0262134	164	19
ENSG00000158055	0.0712726	0.0737294	202	12
ENSG00000001460	0.00052767	0.0150884	121	12
ENSG00000001461	0.00924924	0.00932251	118	18
ENSG00000117602	0.00702652	0.0027565	88	14
ENSG00000184454	0.00264534	0	18	5
ENSG00000133226	0.415197	0.280211	288	5
ENSG00000169504	0.0202376	0.0202537	86	7
ENSG00000020633	0.297671	0.129643	69	4
ENSG00000117614	0.0136216	0.0110365	115	11
ENSG00000117616	0.00451403	0.00447002	124	24
ENSG00000183726	0.0243845	0.0110968	52	7
ENSG00000188672	0.00389205	0.0133945	29	4
ENSG00000204178	0.237101	0.194801	273	9
ENSG00000157978	0.00569752	0.0227384	83	12
ENSG00000117643	0.0232696	0.0346497	213	29
ENSG00000162430	0.0122937	0.0113585	143	22
ENSG00000117640	0.0439584	0.0828071	93	4
ENSG00000127423	0.00785803	0.000236702	144	30
ENSG00000182749	0.0108592	0.0145552	103	14
ENSG00000117632	0.292213	0.207879	66	2
ENSG00000158006	0.00060632	0.00257845	135	21
ENSG00000158008	0.00213517	0.0102196	180	28
ENSG00000158014	0.00442135	0.0536017	105	10
ENSG00000158022	0.00084101	0.000918136	136	26
ENSG00000175087	0.204113	0.05239	127	8
ENSG00000197245	0.0158677	0.0860586	33	2
ENSG00000142684	0.00942637	0.0111967	34	10
ENSG00000142675	0.00805605	0.001839	223	41
ENSG00000188782	0.00864768	0.00368225	146	29
ENSG00000130695	0.0155205	0.017925	315	36
ENSG00000142669	0.0535821	0.0150967	26	4
ENSG00000158062	0.00079128	0.00112406	142	25
ENSG00000169442	0.0204356	0	6	1
ENSG00000176092	0.00416511	0.0193742	399	46
ENSG00000176083	0.00251799	0.0016091	133	24
ENSG00000131914	0.115048	0.0212344	76	8
ENSG00000117682	0.0323508	0.0522317	127	11
ENSG00000198830	0.087185	1	34	0
ENSG00000117676	0.0777394	0.0515579	211	16
ENSG00000117713	0.497522	0.517986	674	7
ENSG00000060642	0.00466158	0.00307254	165	22
ENSG00000204160	0.0412287	0.0441106	81	7
ENSG00000175793	0.0478283	0.126531	87	4
ENSG00000142751	0.00268344	0.000294719	95	19
ENSG00000198746	0.00133325	0.00499197	197	34
ENSG00000131910	0.00265856	0.000638976	65	14
ENSG00000090273	0.10645	0.0681027	106	7
ENSG00000175707	0.0469379	0.0454	124	11
ENSG00000253368	0.0193346	1	5	0
ENSG00000158246	0.0155287	0.0309062	99	13
ENSG00000090020	0.160792	0.0535762	189	16
ENSG00000142784	0.179249	0.176286	199	8
ENSG00000186501	0.00829071	0.0201505	52	8
ENSG00000142765	0.00252346	0.014595	133	21
ENSG00000142733	0.00104691	0.00798342	343	53
ENSG00000142748	0.00059958	0.0128233	97	13
ENSG00000174950	0.00187946	0.0109555	56	10
ENSG00000181773	0.0182744	0.0085405	86	16
ENSG00000158195	0.230201	0.100303	126	9
ENSG00000126705	0.435746	0.4402	423	6
ENSG00000000938	0.0332941	0.100777	184	11
ENSG00000126709	0.00529304	0.0357776	25	2
ENSG00000009780	0.0798974	0.0104261	144	17
ENSG00000117758	0.0620217	0.0600114	112	9
ENSG00000117751	0.232688	0.251089	101	2
ENSG00000130775	0.00296535	0.029477	190	17
ENSG00000117748	0.0189407	0.0680237	69	5
ENSG00000130768	0.0016209	0.00291107	144	27
ENSG00000158156	0.00521125	0.0145548	103	16
ENSG00000158161	0.122895	0.0812624	234	15
ENSG00000169403	0.0129456	0.0401846	96	10
ENSG00000126698	0.154996	0.0647304	118	10
ENSG00000130770	0.00869885	0.0120039	43	7
ENSG00000130766	0.0213636	0.0237576	140	19
ENSG00000130772	0.0517603	0	58	9
ENSG00000204138	0.0545558	0.0218468	227	27
ENSG00000180198	0.0754747	0.136899	128	5
ENSG00000180098	0.0308947	0.0489379	117	13
ENSG00000188060	0.00126711	1	9	0
ENSG00000120656	0.0947977	0.237162	55	2
ENSG00000162419	0.194593	0.509754	174	1
ENSG00000198492	0.469019	0.38025	112	1
ENSG00000116329	0.0098611	0.00266213	75	15
ENSG00000159023	0.0345837	0.0159756	355	37
ENSG00000253304	0.0122894	0.0451013	53	6
ENSG00000116350	0.464432	0.0856525	187	8
ENSG00000116353	0.00133545	0.00128351	108	23
ENSG00000060656	0.0576998	0.0420106	405	41
ENSG00000162510	0.00268735	0.0118694	123	19
ENSG00000162511	0.0172706	0.0519779	83	7
ENSG00000162512	0.0755921	0.0861819	83	5
ENSG00000134644	0.44097	0.556147	401	4
ENSG00000084628	0.0704258	0.186581	58	3
ENSG00000060688	0.0986342	0.0361662	133	12
ENSG00000121766	0.0233633	0.0449273	101	6
ENSG00000121769	0.00983586	0.00623635	37	6
ENSG00000168528	0.00272527	0.00504877	109	28
ENSG00000142910	0.0243194	0.0438157	138	13
ENSG00000121764	0.0039059	0.020071	124	15
ENSG00000162517	0.0106065	0.0283911	106	13
ENSG00000084636	0.0146404	0.00425544	442	55
ENSG00000121753	0.177192	0.161289	418	17
ENSG00000134668	0.00289095	0.00857009	359	44
ENSG00000184007	0.307213	1	64	0
ENSG00000121774	0.485267	0.124693	137	5
ENSG00000121775	0.029906	0.0904001	124	8
ENSG00000025800	0.184525	0.188902	191	6
ENSG00000084652	0.0780844	0.128303	204	9
ENSG00000160050	0.0175048	0.0126304	55	6
ENSG00000160051	0.00103624	0.0178662	205	27
ENSG00000222046	0.00076689	0.00634628	107	13
ENSG00000160055	0.0021971	0.0008141	37	8
ENSG00000084623	0.129759	0.0364248	99	8
ENSG00000183615	0.0070685	0.0262383	50	5
ENSG00000182866	0.114426	0.129919	176	9
ENSG00000116478	0.154853	0.0535938	181	9
ENSG00000175130	0.080957	0.0413677	61	5
ENSG00000225828	0.0246336	1	10	0
ENSG00000162526	0.00455765	0.0204773	91	13
ENSG00000160058	0.0489931	0.0610218	148	9
ENSG00000273274	0.00419444	0.57685	151	1
ENSG00000160062	0.0613759	0.0439004	175	18
ENSG00000176261	0.0052462	0.0454625	62	6
ENSG00000162521	0.352308	0.692823	156	1
ENSG00000162520	0.00627917	0.0176701	179	16
ENSG00000162522	0.0188126	0.0324858	193	25
ENSG00000134684	0.0411348	0.0155256	193	16
ENSG00000116497	0.00657872	0.0498699	163	11
ENSG00000160097	0.0482442	0.118113	53	3
ENSG00000121905	0.130256	0.0962995	65	3
ENSG00000121900	0.011205	0.000379031	45	13
ENSG00000116514	0.18468	0.049661	205	11
ENSG00000004455	0.00881021	0.0369805	53	2
ENSG00000142920	0.001514	0.00341813	133	20
ENSG00000116525	0.0109924	0.0121817	151	27
ENSG00000160094	0.386053	0.113452	127	6
ENSG00000184389	0.0019483	0.0172021	53	9
ENSG00000134686	0.284081	0.130114	247	14
ENSG00000121903	0.0256101	0.0482257	409	30
ENSG00000121904	0.0768112	0.128787	1075	57
ENSG00000176256	0.0160452	0.00168214	106	19
ENSG00000142698	0.00226679	0.0156927	188	22
ENSG00000189280	0.00235339	0.00204784	89	17
ENSG00000189433	0.00235985	0.000301937	85	16
ENSG00000188910	0.0049959	0.00204263	92	17
ENSG00000187513	0.0215118	0.0330321	116	13
ENSG00000163866	0.0261236	1	30	0
ENSG00000116544	0.198297	0.243079	245	6
ENSG00000243749	0.00441017	1	29	0
ENSG00000163867	0.00888006	0.0516392	611	38
ENSG00000197056	0.00808434	0.0492701	561	39
ENSG00000116560	0.620363	0.325261	200	4
ENSG00000146463	0.262275	0.181534	634	17
ENSG00000142687	0.0461444	0.0379204	367	38
ENSG00000020129	0.264685	0.37451	210	4
ENSG00000116819	0.00764066	0.0124927	88	9
ENSG00000126067	0.106705	0.0221147	69	7
ENSG00000142686	0.0316836	0.00311847	73	16
ENSG00000092853	0.0241379	0.0326639	551	44
ENSG00000134698	0.132549	0.089335	287	19
ENSG00000092847	0.349828	0.414875	294	4
ENSG00000126070	0.254246	0.239276	312	9
ENSG00000092850	0.00146533	0.00260331	138	27
ENSG00000116863	0.0099329	0.0152992	94	13
ENSG00000171812	0.0732101	0.040888	154	14
ENSG00000054116	0.0254463	0.153371	57	2
ENSG00000116871	0.0945029	0.198888	218	8
ENSG00000054118	0.419564	0.156837	407	14
ENSG00000214193	0.00178846	0.0149032	187	23
ENSG00000142694	0.0176389	0.00850521	30	9
ENSG00000196182	0.0763165	0.134861	119	5
ENSG00000181817	0.0115256	0.00710708	32	7
ENSG00000116885	0.00709531	0.00674098	129	16
ENSG00000116898	0.00242549	0.00151526	97	17
ENSG00000119535	0.0156967	0.0408692	259	27
ENSG00000163873	0.104204	0.112741	266	17
ENSG00000163874	0.179769	0.0880397	189	14
ENSG00000163875	0.17371	0.0802672	65	4
ENSG00000163877	0.105199	0.0505199	144	15
ENSG00000163879	0.00260266	0.00116777	105	21
ENSG00000134697	0.0169125	0.0213917	301	30
ENSG00000169218	0.0239729	0.00956052	95	12
ENSG00000116922	0.00124104	0.0122156	80	12
ENSG00000134690	0.0203	0.0132933	93	11
ENSG00000183317	0.00251737	0.00379935	240	58
ENSG00000185090	0.0113458	0.0316587	127	18
ENSG00000196449	0.0179182	0.0284854	52	6
ENSG00000197982	0.0241258	2.80118e-05	17	1
ENSG00000188786	0.315388	0.0967088	237	15
ENSG00000204084	0.00652246	0.0125219	319	40
ENSG00000183431	0.325823	0.204057	218	6
ENSG00000183386	0.0214228	0.0105175	120	19
ENSG00000183520	0.0136878	0.00306854	97	12
ENSG00000185668	0.164298	0.201989	64	3
ENSG00000116954	0.248649	0.0732787	109	4
ENSG00000214114	0.0501743	0.14059	53	2
ENSG00000131233	0.0042403	0.00234806	214	36
ENSG00000158315	0.00066872	0.00619351	108	10
ENSG00000174574	0.0954905	0.12355	59	2
ENSG00000168653	0.00674651	0.0315364	43	6
ENSG00000127603	0.203964	0.123493	3079	135
ENSG00000183682	0.0023546	0	6	1
ENSG00000090621	0.168683	0.109896	210	9
ENSG00000163909	0.00356049	0.000226152	61	14
ENSG00000116981	0.00847665	0.00535995	92	14
ENSG00000116983	0.00960463	0.00428563	61	12
ENSG00000084072	0.015173	0.0290667	94	9
ENSG00000116985	0.00574179	0.170129	12	1
ENSG00000043514	0.00300632	0.00606171	164	25
ENSG00000116990	0.163944	0.074032	127	11
ENSG00000168389	0.0483861	0.0822025	148	11
ENSG00000131236	0.0503782	0.127911	146	4
ENSG00000131238	0.00768618	0.0380032	113	12
ENSG00000117000	0.238629	0.556948	937	7
ENSG00000188800	0.00917411	0.00430478	85	9
ENSG00000084073	0.0136045	0.0136605	201	23
ENSG00000049089	0.014974	0.0293963	150	13
ENSG00000084070	0.124095	0.0680824	152	12
ENSG00000187801	0.00091915	0.0263084	163	13
ENSG00000187815	0.00253301	0.011628	249	24
ENSG00000164002	0.00453431	0.00923173	165	19
ENSG00000117010	0.00202084	0.0135209	184	18
ENSG00000117016	0.0406669	0.0603989	79	10
ENSG00000066136	0.175518	0.0547992	117	16
ENSG00000117013	0.0399306	0.042768	179	16
ENSG00000179862	0.0649208	1	4	0
ENSG00000171793	0.14229	0.10103	232	11
ENSG00000171790	0.00065262	0.0184074	122	21
ENSG00000010803	0.084474	0.0470341	211	17
ENSG00000204060	0.197113	1	47	0
ENSG00000127129	0.00568053	0.0155197	50	7
ENSG00000127124	0.140168	0.0757699	815	49
ENSG00000044012	0.0037779	0.0116662	33	4
ENSG00000197273	0.00157074	0	31	7
ENSG00000198815	0.353342	0.117662	221	12
ENSG00000177181	0.0285025	0.0231401	101	9
ENSG00000066185	0.00063162	0.0133195	158	20
ENSG00000127125	0.00835198	0.0123605	95	13
ENSG00000186409	0.0010615	0.00693177	481	54
ENSG00000171960	0.0583388	0.0603939	42	3
ENSG00000065978	0.28926	0.347448	51	1
ENSG00000164007	0.00946014	0.0240448	67	12
ENSG00000117385	0.00991519	0.0101385	269	44
ENSG00000164008	0.00097695	0.0107089	62	10
ENSG00000177868	0.0272945	0.00356747	37	7
ENSG00000164010	0.00118541	0.0169246	144	15
ENSG00000164011	0.0126436	0.0555771	124	7
ENSG00000117394	0.187994	0.299081	110	3
ENSG00000186973	0.00137865	0.00293635	55	10
ENSG00000117395	0.0162851	0.000799986	128	25
ENSG00000243710	0.00457228	0.0337623	457	31
ENSG00000179178	0.00402029	0.0153569	39	7
ENSG00000253313	0.00280307	0	27	7
ENSG00000066056	0.0119273	0.0129089	337	48
ENSG00000117400	0.00174844	0.0115608	236	44
ENSG00000117399	0.051553	0.0276652	124	16
ENSG00000066322	0.0990234	0.0891541	105	7
ENSG00000159479	0.028026	0.00560792	95	14
ENSG00000198198	0.0497121	0.0200225	991	138
ENSG00000178922	0.00067009	0	79	24
ENSG00000142949	0.0959305	0.161722	550	26
ENSG00000066135	0.124558	0.153889	403	14
ENSG00000126091	0.0440386	0.0404745	131	12
ENSG00000117407	0.0197691	0.0613532	24	6
ENSG00000117408	0.115768	0.102354	294	16
ENSG00000132768	0.00191818	0.00327723	143	22
ENSG00000117410	0.154093	1	32	0
ENSG00000117411	0.0858087	0.0284462	96	12
ENSG00000159214	0.00093415	0.00243824	90	20
ENSG00000196517	0.0274047	0.0647436	178	13
ENSG00000171872	0.00198645	0.00282659	130	26
ENSG00000178028	0.060236	0.0174649	155	15
ENSG00000117419	0.10991	0.148575	106	5
ENSG00000187147	0.356785	0.761236	181	1
ENSG00000126106	0.00886809	0.0347629	80	9
ENSG00000198520	0.00051734	0.140392	128	2
ENSG00000142945	0.0310108	0.055831	219	13
ENSG00000142937	0.773094	1	95	0
ENSG00000142959	0.00660671	0.0327033	106	15
ENSG00000173846	0.0182907	0.0247898	159	26
ENSG00000188396	0.00169843	0.000361158	26	5
ENSG00000222009	0.00248827	1	63	0
ENSG00000117425	0.00762589	0.0163794	306	51
ENSG00000070785	0.0185732	0.0395897	169	11
ENSG00000126107	0.0214729	0.0148138	242	34
ENSG00000126088	0.00670431	0.00230668	98	15
ENSG00000162415	0.0851988	0.0432032	391	39
ENSG00000186603	0.00759697	0.0146068	86	14
ENSG00000132781	0.00144977	0.000630906	170	37
ENSG00000132773	0.0145996	0.00100795	164	28
ENSG00000070759	0.0156893	0.00412896	175	26
ENSG00000132763	0.00052156	0.000383995	96	21
ENSG00000117450	0.00802606	0.017853	63	8
ENSG00000117448	0.00370076	0.010875	107	13
ENSG00000132780	0.244757	0.0800279	318	15
ENSG00000159588	0.00127243	0.00991494	149	28
ENSG00000159592	0.0358958	0.0584258	157	10
ENSG00000159596	0.00307225	0.00607653	92	17
ENSG00000197429	0.00609045	0.0136109	240	28
ENSG00000086015	0.126716	0.0215562	531	56
ENSG00000117461	0.0142717	0.0103188	189	29
ENSG00000117472	0.00453367	0.0121182	72	10
ENSG00000085998	0.0182714	0.00816194	200	28
ENSG00000171357	0.00691643	0.0113548	71	12
ENSG00000085999	0.00288143	0.013629	238	29
ENSG00000132128	0.157806	0.191928	205	7
ENSG00000173660	0.0263336	0.00529892	43	5
ENSG00000117481	0.00091724	0.00665068	132	19
ENSG00000117480	0.00187208	0.0073794	155	26
ENSG00000197587	0.0785072	0.118376	118	7
ENSG00000162456	0.00176517	0.00835448	14	2
ENSG00000079277	0.00986602	0.00873148	140	16
ENSG00000142961	0.00212768	0.0031322	70	14
ENSG00000123472	0.0171986	0.0210467	99	10
ENSG00000186118	0.00578188	1	52	0
ENSG00000159658	0.0164371	0.0154884	191	22
ENSG00000142973	0.00041941	0.0111687	145	21
ENSG00000187048	0.00038724	0.00561437	57	12
ENSG00000186377	0.00328682	0.0188676	184	21
ENSG00000186160	0.00026127	0.00408457	68	7
ENSG00000162365	0.00037606	0.00390415	48	8
ENSG00000162366	0.00793588	0.0259869	31	4
ENSG00000162367	0.107106	0.0717468	45	6
ENSG00000123473	0.0286974	0.0547787	491	29
ENSG00000162368	0.0894467	0.0313537	76	6
ENSG00000186790	0.0428747	0.0105301	28	6
ENSG00000186564	0.108813	1	27	0
ENSG00000269113	0.0394145	1	72	0
ENSG00000117834	0.00089069	0.0044138	184	35
ENSG00000132122	0.00315832	0.0136207	208	22
ENSG00000186094	0.00440978	0.0123739	161	15
ENSG00000162373	0.0633083	0.0606629	156	12
ENSG00000162374	0.409605	0.53981	117	1
ENSG00000142700	0.0256001	0.241467	78	2
ENSG00000185104	0.123261	0.104194	246	14
ENSG00000123080	0.0612828	0.106113	45	2
ENSG00000204006	0.00114537	1	63	0
ENSG00000123091	0.204685	0.0935762	53	3
ENSG00000085831	0.0132298	0.0325437	206	18
ENSG00000085832	0.0701361	0.0283992	310	28
ENSG00000117859	0.0744652	0.0794725	305	16
ENSG00000078618	0.0670377	0.0790148	420	26
ENSG00000169213	0.0111667	0.0261346	67	7
ENSG00000117862	0.00362146	0.000588286	59	9
ENSG00000198841	0.0272257	0.00953736	100	19
ENSG00000134717	0.122595	0.0421396	38	2
ENSG00000157077	0.136202	0.0785695	538	30
ENSG00000154222	0.00185484	0.00153438	258	42
ENSG00000085840	0.010178	0.0130433	319	35
ENSG00000134748	0.151409	0.343215	124	2
ENSG00000134744	0.185029	0.18903	657	21
ENSG00000116157	0.00209202	0.00213592	62	13
ENSG00000182183	0.00169203	0.000804841	56	11
ENSG00000162377	0.00454858	0.0166838	101	8
ENSG00000162378	0.155198	0.0518356	231	18
ENSG00000203995	0.00041428	1	219	0
ENSG00000121310	0.00114774	0.0012825	62	11
ENSG00000116171	0.00525965	0.012326	195	17
ENSG00000174348	0.00357793	0.00336251	151	25
ENSG00000162383	0.00069454	0.00183966	108	16
ENSG00000157184	0.00209598	0.00380959	184	28
ENSG00000162384	0.00473555	0.00422378	61	10
ENSG00000162385	0.31777	1	53	0
ENSG00000157193	0.0871408	0.097526	276	16
ENSG00000143006	0.0699163	0.163708	83	4
ENSG00000174332	0.0218667	0.103547	175	8
ENSG00000058804	0.0262303	0.216629	244	6
ENSG00000058799	0.00168162	0.00986663	104	15
ENSG00000211452	0.0028712	0.0171674	81	13
ENSG00000081870	0.00748511	0.00905596	51	6
ENSG00000116212	0.00212248	0.00372975	169	24
ENSG00000203985	0.0006608	0.0174514	66	8
ENSG00000116209	0.0057056	0.0020311	131	21
ENSG00000116205	0.00204828	0.0301469	96	11
ENSG00000157211	0.00163456	0.0046585	107	20
ENSG00000215883	0.00051695	0.00189216	113	21
ENSG00000116221	0.00471082	0.0135242	145	20
ENSG00000157216	0.404257	0.537271	87	1
ENSG00000162390	0.00080723	0.00226441	162	28
ENSG00000162391	0.0003392	0.00201555	166	30
ENSG00000184313	0.00086224	0.00269999	395	62
ENSG00000243725	0.00108169	0.00913495	164	18
ENSG00000162396	0.00240595	0.012898	161	21
ENSG00000006555	0.00111777	0.033392	114	13
ENSG00000162398	0.00082091	0.000357541	139	23
ENSG00000116133	0.0544089	0.0430954	190	17
ENSG00000143001	0.00201983	0.0161718	64	10
ENSG00000162399	0.00179109	0.00393951	108	17
ENSG00000169174	0.00179301	0.00662343	165	31
ENSG00000162402	0.140482	0.158104	981	40
ENSG00000162407	0.114066	0.120349	96	5
ENSG00000162409	0.059192	0.0197191	196	23
ENSG00000187889	0.0013021	0.00218747	297	49
ENSG00000157131	0.00137379	0.0015052	250	48
ENSG00000021852	0.00371839	0.00437688	246	43
ENSG00000173406	0.266909	0.23245	175	5
ENSG00000184292	0.0263991	0.00627139	82	16
ENSG00000162601	0.0317853	0.0829013	378	23
ENSG00000177606	0.429156	0.143275	87	7
ENSG00000172456	0.0004842	0.0100031	187	30
ENSG00000134709	0.00630286	0.0557736	312	23
ENSG00000134716	0.00064662	0.00766186	163	22
ENSG00000162598	0.00063073	0.00735018	205	27
ENSG00000162599	0.360143	0.299634	177	4
ENSG00000162604	0.00866677	0.0224824	68	7
ENSG00000132849	0.00167429	0.0131151	653	77
ENSG00000240563	0.0018223	0.00873354	364	32
ENSG00000132854	0.00796224	0.0168567	317	39
ENSG00000162607	0.125664	0.264094	371	7
ENSG00000116641	0.0592577	0.0660981	799	59
ENSG00000132855	0.00073768	0.0064224	218	34
ENSG00000125703	0.00107384	0.0011591	201	30
ENSG00000187140	0.11359	0.0676988	77	8
ENSG00000088035	0.00546206	0.0228459	213	20
ENSG00000142856	0.0012921	0.000163671	61	9
ENSG00000203965	0.00128091	0.00871387	278	36
ENSG00000079739	0.00165077	0.00197064	157	28
ENSG00000185483	0.113002	0.128286	339	14
ENSG00000177414	0.00045455	0.0115831	141	16
ENSG00000158966	0.0426734	0.0282683	365	38
ENSG00000162437	0.0142076	0.0283624	272	23
ENSG00000162434	0.193428	0.314707	442	6
ENSG00000162433	0.0337797	0.0531803	41	5
ENSG00000116675	0.0900147	0.122075	321	15
ENSG00000213625	0.0327426	0.257188	41	1
ENSG00000116678	0.0401472	0.0453207	529	41
ENSG00000184588	0.111393	0.101605	259	10
ENSG00000118473	0.145293	0.133998	283	12
ENSG00000152760	0.00196118	0.0206216	68	9
ENSG00000172410	0.00243647	0.000681437	62	10
ENSG00000152763	0.0007491	0.0129604	356	41
ENSG00000198160	0.130333	0.0238397	221	22
ENSG00000116704	0.00913613	0.0264369	104	13
ENSG00000203963	0.00113791	0.00494392	156	21
ENSG00000162594	0.0120942	0.0290097	253	23
ENSG00000081985	0.00183907	0.0159429	324	47
ENSG00000142864	0.43044	0.260395	74	2
ENSG00000116717	0.0887876	0.0647674	52	5
ENSG00000172380	0.0803886	1	33	0
ENSG00000116729	0.0194719	0.0329885	165	15
ENSG00000116745	0.0014151	0.0091675	210	29
ENSG00000024526	0.00278658	0.0149927	233	23
ENSG00000033122	0.215736	0.379275	609	8
ENSG00000066557	0.00235356	0.000859346	210	33
ENSG00000116754	0.438709	1	175	0
ENSG00000118454	0.111679	0.0958461	179	10
ENSG00000116761	0.00287345	0.0123952	134	13
ENSG00000050628	0.0168732	0.0424614	112	13
ENSG00000132485	0.284455	0.0850725	182	13
ENSG00000172260	0.145124	0.279036	128	4
ENSG00000162620	0.00055423	0	276	53
ENSG00000254685	0.00069686	0.0118834	273	32
ENSG00000116783	0.00434179	0.000972623	313	57
ENSG00000162621	0.00341303	1	17	0
ENSG00000178965	0.0027994	0.00397778	660	95
ENSG00000116791	0.00101754	0.00247376	128	21
ENSG00000162623	0.00089571	0.00488391	99	17
ENSG00000162624	0.162912	0.339064	113	2
ENSG00000137968	0.00865043	0.0360583	275	24
ENSG00000117054	0.00415857	0.0172187	180	17
ENSG00000137955	0.0515156	0.0357749	133	11
ENSG00000057468	0.00152897	0.0163959	375	42
ENSG00000154007	0.00246397	0.00298266	136	19
ENSG00000184005	0.0126451	0.0120677	105	17
ENSG00000117069	0.0217492	0.00606646	105	21
ENSG00000142892	0.00435635	0.00503245	125	21
ENSG00000154027	0.031748	0.0873922	214	10
ENSG00000036549	0.175527	0.252297	391	11
ENSG00000077254	0.079248	0.0556653	386	26
ENSG00000180488	0.0183351	0.0160815	245	25
ENSG00000162614	0.00334693	0.0109075	371	46
ENSG00000162613	0.402726	0.374461	234	4
ENSG00000162616	0.0402797	0.0409165	134	7
ENSG00000137960	0.00143011	0.0021898	127	20
ENSG00000122420	0.00879963	0.0465843	135	13
ENSG00000137959	0.00043609	0.0166989	165	18
ENSG00000137965	0.00044445	0.00135396	161	24
ENSG00000162618	0.00291393	0.00588729	272	39
ENSG00000117114	0.111441	0.14361	572	29
ENSG00000137941	0.0582878	0.0392727	408	37
ENSG00000142875	0.161717	0.0706642	171	7
ENSG00000203943	0.0508084	0.0223432	42	3
ENSG00000137976	0.00042679	2.08517e-05	180	31
ENSG00000117133	0.00701806	0.00539025	122	18
ENSG00000174021	0.0258053	0.0516414	19	2
ENSG00000117151	0.00103174	0.00773493	171	23
ENSG00000117155	0.0231431	0.0215153	309	32
ENSG00000171517	0.00901858	0.0989895	98	6
ENSG00000153898	0.00333317	0.0123155	224	26
ENSG00000055732	0.00177728	0.000761576	218	40
ENSG00000162643	0.00162449	0.0088831	336	41
ENSG00000097096	0.00167824	0.0120312	423	44
ENSG00000162642	0.00473965	0.0709061	58	4
ENSG00000142867	0.128962	0.0420348	97	6
ENSG00000153904	0.0210056	0.0141651	76	9
ENSG00000142871	0.0368109	0.0672138	155	11
ENSG00000117174	0.00347196	0.0174735	209	24
ENSG00000171502	0.00171642	0.00582581	630	76
ENSG00000122417	0.00116469	0.0115907	264	25
ENSG00000137975	0.00065956	0.00417897	330	56
ENSG00000016490	0.0035161	0.0136074	327	45
ENSG00000016602	0.00064392	0.0231326	300	33
ENSG00000097033	0.108575	0.126474	146	6
ENSG00000183291	0.0180058	0.0444796	55	6
ENSG00000153936	0.0857929	0.07589	146	11
ENSG00000143013	0.273963	0.341094	55	1
ENSG00000065243	0.123369	0.136135	384	19
ENSG00000137947	0.108909	0.0207607	100	9
ENSG00000137944	0.00044984	0.00602983	187	23
ENSG00000213516	0.071308	0.013387	56	7
ENSG00000117226	0.0007136	0.000419978	169	31
ENSG00000117228	0.0008279	0.00364881	156	24
ENSG00000162645	0.0015519	0.0107283	246	34
ENSG00000213512	0.00031465	0.00997737	248	24
ENSG00000162654	0.00177201	0.00231056	228	41
ENSG00000154451	0.0011444	0.00766152	227	31
ENSG00000183347	0.00074444	0.00418533	251	43
ENSG00000197147	0.125886	0.0651153	338	21
ENSG00000171488	0.0743975	0.0554651	299	20
ENSG00000171492	0.169173	0.0724286	337	20
ENSG00000162664	0.1744	0.0681024	223	15
ENSG00000143032	0.103659	0.0620589	95	8
ENSG00000122482	0.317834	0.221708	636	15
ENSG00000162669	0.00498035	0.00796734	542	65
ENSG00000097046	0.00706533	0.0123446	209	22
ENSG00000069702	0.117464	0.0435513	269	22
ENSG00000137948	0.00423369	0.0312126	413	40
ENSG00000172031	0.00387229	0.00765926	152	20
ENSG00000189195	0.00278023	0.165006	658	14
ENSG00000203910	0.0022369	0.00339707	73	13
ENSG00000174842	0.0165761	0.00862887	229	27
ENSG00000122484	0.00342873	0.00574682	271	33
ENSG00000162676	0.129235	0.0797329	121	10
ENSG00000067208	0.0206264	0.0389514	337	27
ENSG00000122406	0.656036	1	128	0
ENSG00000154511	0.066676	0.210324	184	5
ENSG00000143033	0.31505	0.270257	240	5
ENSG00000117500	0.0122003	0.00329028	82	15
ENSG00000122483	0.00850706	0.0113799	725	76
ENSG00000117505	0.284204	0.0793154	77	6
ENSG00000137942	0.162727	0.065259	227	18
ENSG00000137936	0.0154962	0.0408627	270	27
ENSG00000067334	0.0205268	0.0177106	299	33
ENSG00000023909	0.0585583	0.0713035	100	8
ENSG00000198691	0.001801	0.011337	712	97
ENSG00000137962	0.0577092	0.0796919	512	29
ENSG00000117528	0.0628519	0.0343784	256	20
ENSG00000117525	0.0154121	0.0378984	114	8
ENSG00000143036	0.00112849	0.00446501	237	31
ENSG00000117519	0.124508	0.11637	132	6
ENSG00000172339	0.00133414	0.0119475	71	10
ENSG00000152078	0.0153028	0.238057	94	2
ENSG00000122481	0.00395204	0.000350514	117	22
ENSG00000117569	0.379664	0.275433	154	4
ENSG00000188641	0.00481866	0.00451815	350	46
ENSG00000162627	0.0070788	0.0275383	154	9
ENSG00000117598	0.0310296	0.0252377	94	9
ENSG00000117600	0.0428848	0.0765918	240	18
ENSG00000099260	0.00362089	0.0127803	237	31
ENSG00000156869	0.00063302	0.0136999	202	24
ENSG00000162688	0.00205839	0.0146714	674	72
ENSG00000117620	0.016446	0.021901	118	9
ENSG00000156875	0.119391	0.033474	162	15
ENSG00000156876	0.0176783	0.038639	263	24
ENSG00000122435	0.00186588	0.00774831	224	28
ENSG00000122477	0.00033908	0.00114009	134	26
ENSG00000137992	0.0048193	0.0206136	173	14
ENSG00000137996	0.00169016	0.00639196	132	17
ENSG00000079335	0.00820457	0.00400715	230	30
ENSG00000181656	0.119734	0.0339173	68	13
ENSG00000162692	0.0337202	0.0466863	281	26
ENSG00000162694	0.00438508	0.0114746	130	17
ENSG00000162695	0.00511403	0.0323498	113	9
ENSG00000117543	0.002694	0.0112752	115	14
ENSG00000170989	0.190982	0.321628	109	2
ENSG00000118733	0.0666751	0.0504977	194	18
ENSG00000060718	0.129985	0.126284	574	28
ENSG00000185946	0.0139358	0.228392	165	1
ENSG00000240038	0.00048729	0	39	11
ENSG00000198890	0.0225029	0.00973115	134	22
ENSG00000162631	0.122874	0.238034	221	7
ENSG00000134215	0.0163502	0.016464	362	41
ENSG00000085491	0.00927277	0.00278903	193	28
ENSG00000162636	0.0422589	0.027442	133	8
ENSG00000162639	0.00067968	0.00462048	168	21
ENSG00000134186	0.322857	0.101052	256	17
ENSG00000143107	0.00124399	0.0144647	251	23
ENSG00000116266	0.0238783	0.0171318	233	25
ENSG00000162641	0.0007772	0.0123375	342	37
ENSG00000121957	0.0108107	0.0147654	260	29
ENSG00000121940	0.00636314	0.0333566	253	19
ENSG00000085433	0.112519	0.0896598	372	19
ENSG00000197780	0.0537851	0.179584	52	1
ENSG00000215717	0.060062	1	28	0
ENSG00000179902	0.00237096	0.00714396	53	7
ENSG00000116299	0.00904561	0.0368585	361	32
ENSG00000031698	0.0410815	0.0641357	189	17
ENSG00000143126	0.130424	0.0993507	754	52
ENSG00000134222	0.00545368	0	66	16
ENSG00000221986	0.00217455	0.00609027	102	17
ENSG00000134243	0.0595708	0.089665	257	18
ENSG00000143106	0.395062	0.398656	84	1
ENSG00000143028	0.00180028	0.0121375	70	11
ENSG00000162650	0.0615797	0.0977695	198	9
ENSG00000174151	0.00294034	0.00298354	67	13
ENSG00000181754	0.244021	1	147	0
ENSG00000156097	0.0805416	0.0416021	135	16
ENSG00000065135	0.0686104	0.0495871	148	9
ENSG00000134183	0.00438764	0.0120319	131	21
ENSG00000116337	0.0299729	0.0168892	249	31
ENSG00000168765	0.00121254	0.000430662	55	12
ENSG00000213366	0.00187022	0	59	14
ENSG00000134201	0.00052884	0.013032	60	5
ENSG00000134202	0.00765621	0.00290483	87	16
ENSG00000198758	0.0011263	0.00411857	193	37
ENSG00000184371	0.0614236	0.230246	159	4
ENSG00000168710	0.239149	0.075255	192	12
ENSG00000143093	0.0550771	0.0283689	270	31
ENSG00000156150	0.0330758	0.048759	78	5
ENSG00000186150	0.0140298	0.00674058	68	12
ENSG00000197106	0.0443322	0.0676563	210	15
ENSG00000116396	0.0537822	0.0540462	157	12
ENSG00000162775	0.26825	0.175723	310	8
ENSG00000168679	0.00071891	0.00788139	176	23
ENSG00000134248	0.00817889	0.14565	27	1
ENSG00000143125	0.00257585	0.000269913	29	5
ENSG00000143105	0.011438	0.0121306	139	17
ENSG00000177301	0.186755	0.0828034	180	11
ENSG00000177272	0.0897742	0.0911166	144	11
ENSG00000143119	0.0233695	0.0422413	64	9
ENSG00000121931	0.0128642	0.020796	305	25
ENSG00000156171	0.00654795	0.0162877	100	14
ENSG00000134255	0.114866	0.215039	150	4
ENSG00000162777	0.0171643	0.0276086	175	15
ENSG00000064886	0.00075578	0.00689731	142	27
ENSG00000134216	0.00065253	0.00128543	147	33
ENSG00000173947	0.00129728	0.00100385	77	12
ENSG00000085465	0.00067265	0.0181216	200	20
ENSG00000116455	0.0143952	0.0365533	92	13
ENSG00000116459	0.00989121	0.0615651	97	9
ENSG00000143110	0.00330948	0.0032796	37	5
ENSG00000121933	0.00437078	0.00209129	93	12
ENSG00000116473	0.274585	0.132985	77	2
ENSG00000197852	0.0118975	0.00754794	104	15
ENSG00000064703	0.00182442	0.0108226	334	42
ENSG00000171385	0.234258	0.399766	175	1
ENSG00000143079	0.0925538	0.0503395	236	14
ENSG00000134245	0.0722671	0.0243447	127	16
ENSG00000007341	0.00267892	0.00684593	261	33
ENSG00000116489	0.125442	0.294821	102	2
ENSG00000155363	0.0262759	0.0497271	307	25
ENSG00000155366	0.0928595	0.0105962	53	9
ENSG00000155367	0.00163064	0.00076232	123	21
ENSG00000184599	0.00111928	0.0103613	51	9
ENSG00000155380	0.0804415	0.0650367	183	14
ENSG00000198799	0.00900211	0.0085951	367	53
ENSG00000081026	0.0948833	0.0723359	560	34
ENSG00000116793	0.00529221	0.00339929	304	42
ENSG00000081019	0.181619	0.0963236	290	18
ENSG00000134242	0.00553975	0.0116571	330	39
ENSG00000188761	0.00150801	0.011141	52	6
ENSG00000134262	0.00170241	0.013347	287	31
ENSG00000118655	0.00292936	0.0215445	169	18
ENSG00000163349	0.30156	0.14307	380	16
ENSG00000116774	0.00845964	0.00438812	154	20
ENSG00000134207	0.0248985	0.0422332	134	12
ENSG00000197323	0.397302	0.222237	360	10
ENSG00000116752	0.0262439	0.0139745	104	19
ENSG00000175984	0.00276181	0.0107504	407	37
ENSG00000116748	0.00197446	0.00514478	250	35
ENSG00000213281	0.180717	0.0580815	58	3
ENSG00000009307	0.28494	0.274916	263	6
ENSG00000052723	0.0166317	0.0353503	86	8
ENSG00000198765	0.0603166	0.111719	422	16
ENSG00000134200	0.0156244	0.00686051	57	6
ENSG00000134198	0.0168196	0.0369569	73	8
ENSG00000134259	0.122643	0.0921854	70	4
ENSG00000173218	0.0244865	0.054008	176	15
ENSG00000118729	0.00556023	0.00616525	131	19
ENSG00000177551	0.09209	0.0371123	39	7
ENSG00000163393	0.00806577	0.0192639	201	21
ENSG00000173212	0.00050794	0.00862339	139	23
ENSG00000163399	0.307555	0.216641	323	8
ENSG00000116815	0.0076978	0.107977	105	5
ENSG00000143061	0.0541768	0.213874	163	6
ENSG00000116824	0.00945358	0.0366328	131	15
ENSG00000134247	0.0438478	0.0671803	284	23
ENSG00000134256	0.0006938	0.00760022	413	62
ENSG00000116830	0.00093506	0.0056092	472	64
ENSG00000134253	0.00120027	0.000940339	216	36
ENSG00000134258	0.00432028	6.38102e-05	88	17
ENSG00000198162	0.0755983	0.0746995	262	16
ENSG00000183508	0.17742	0.117262	121	5
ENSG00000196505	0.0090084	0.0122988	205	24
ENSG00000065183	0.0102962	0.0233204	350	35
ENSG00000155761	0.00180979	0.0220279	941	93
ENSG00000092607	0.101755	0.0943782	182	14
ENSG00000116874	0.00810248	0.0135653	126	19
ENSG00000116882	0.00183752	0.000589377	110	27
ENSG00000203859	0.00345354	0.00628517	125	14
ENSG00000203857	0.00138837	0.00415167	120	21
ENSG00000143067	0.0324357	0.0309876	92	14
ENSG00000092621	0.00815935	0.00451209	131	23
ENSG00000134240	0.00892523	0.00826023	184	28
ENSG00000134193	0.00129064	0.0215555	74	12
ENSG00000134250	0.142947	0.295139	756	14
ENSG00000174827	0.0008559	0	24	6
ENSG00000117281	0.00206572	0.0515887	69	5
ENSG00000265491	0.0235616	0.0147462	90	12
ENSG00000186141	0.011644	0.00173766	195	26
ENSG00000186364	0.00046363	0.0146329	96	18
ENSG00000131788	0.104354	0.0302938	193	20
ENSG00000198483	0.0014151	0.00325969	379	73
ENSG00000143127	0.00314552	0.00829256	325	49
ENSG00000131779	0.00241897	0.00775855	87	9
ENSG00000271601	0.0322996	0.0431849	75	9
ENSG00000121851	0.0312599	0.00746174	65	8
ENSG00000265972	0.0186901	0.0206708	142	16
ENSG00000168509	0.00596773	0.00880627	115	21
ENSG00000131791	0.0337033	0.0126717	86	9
ENSG00000131781	0.00026765	0.00201281	193	29
ENSG00000131778	0.00083292	0.00303418	349	50
ENSG00000116128	0.135687	0.152612	342	17
ENSG00000162836	0.00049281	0.00768923	149	25
ENSG00000265107	0.0309109	0.0259424	119	13
ENSG00000121634	0.0130029	0.0146131	150	22
ENSG00000178104	0.00494733	0.0429528	41	3
ENSG00000184678	0.0626387	0.0558362	28	1
ENSG00000184260	0.0307834	0.0134931	24	3
ENSG00000184270	0.0248728	0.060099	44	3
ENSG00000178096	0.00205726	0.00232749	32	6
ENSG00000159164	0.0690962	0.0842901	231	19
ENSG00000143368	0.521502	0.177453	103	3
ENSG00000014914	0.00246516	0.0037721	247	47
ENSG00000136631	0.0131441	0.0269394	213	17
ENSG00000023902	0.0663587	0.0228298	141	15
ENSG00000143401	0.167068	0.0492548	112	6
ENSG00000118298	0.00057964	0.00491556	122	24
ENSG00000117362	0.151748	0.0341739	67	8
ENSG00000118292	0.00296299	0.000659588	41	6
ENSG00000159208	0.0176427	0.0377606	115	14
ENSG00000266472	0.00838765	0.0134899	35	5
ENSG00000117360	0.203169	0.576205	245	2
ENSG00000163125	0.325519	0.251019	479	11
ENSG00000143374	0.0121821	0.0109578	240	35
ENSG00000143369	0.00202828	0.00321105	179	36
ENSG00000143382	0.00423351	0.00759335	337	65
ENSG00000143384	0.166279	0.244031	90	3
ENSG00000143420	0.0801202	0.110696	35	2
ENSG00000143457	0.0141133	0.0200951	98	14
ENSG00000143452	0.0434927	0.0878411	134	6
ENSG00000163131	0.0387872	0.0581236	151	12
ENSG00000143387	0.009739	0.00714237	137	15
ENSG00000143437	0.214556	0.15033	246	10
ENSG00000143379	0.207161	0.108275	447	22
ENSG00000143418	0.0771879	0.0748856	141	12
ENSG00000143412	0.00254099	2.68966e-05	101	26
ENSG00000143409	0.00271142	0.000401582	155	32
ENSG00000143363	0.0268968	0.018006	142	18
ENSG00000163141	0.00471241	2.76966e-05	126	18
ENSG00000143443	0.00404189	0.0135079	86	11
ENSG00000197622	0.0953162	0.00560258	30	6
ENSG00000213190	0.0516731	0.222281	29	1
ENSG00000143458	0.0128565	0.0133951	157	16
ENSG00000143434	0.0505456	0.0306326	202	20
ENSG00000163154	0.00890269	0.0165101	46	2
ENSG00000163155	0.00517016	0.018829	82	8
ENSG00000163156	0.00229608	0.00505711	83	12
ENSG00000163157	0.0029765	0.00699214	124	16
ENSG00000163159	0.0776619	0.00212117	134	22
ENSG00000143398	0.0898244	0.0096367	164	21
ENSG00000159352	0.181093	0.418966	78	1
ENSG00000143373	0.17626	0.13541	320	12
ENSG00000143393	0.162392	0.14215	262	13
ENSG00000143390	0.0491045	0.0169199	197	23
ENSG00000143416	0.00086561	9.82009e-05	144	36
ENSG00000159377	0.0715568	0.0428181	96	10
ENSG00000143442	0.335842	0.346431	430	8
ENSG00000143375	0.00861006	0.002786	467	80
ENSG00000143367	0.0121994	0.0106761	143	19
ENSG00000143376	0.0487285	0.0849268	194	12
ENSG00000159409	0.237423	0.082448	126	11
ENSG00000178796	0.00118981	1	17	0
ENSG00000143436	0.00231942	0.0160473	105	13
ENSG00000143450	0.00184173	0.00157359	86	13
ENSG00000182134	0.0179673	0.0513969	202	14
ENSG00000213171	0.00168434	0.00497107	125	21
ENSG00000143365	0.0696549	0.153215	178	7
ENSG00000225556	0.00431949	1	29	0
ENSG00000196407	0.00053345	0	84	15
ENSG00000159445	0.00071424	0.0160475	51	7
ENSG00000197747	0.0265308	0.0514608	33	2
ENSG00000163191	0.00463536	0.0175863	30	2
ENSG00000182898	0.00225142	0.00732208	417	57
ENSG00000159450	0.00171491	0.0048829	425	80
ENSG00000215853	0.00634932	0.00390915	188	33
ENSG00000197915	0.00127224	0.000231304	101	24
ENSG00000143631	0.00135743	0.00265076	236	42
ENSG00000143520	0.00522409	0.00277762	279	45
ENSG00000143536	0.00236737	0.00297552	157	31
ENSG00000186207	0.00490759	0.00138803	18	5
ENSG00000169509	0.00298093	0.00458396	29	6
ENSG00000185966	0.0061932	0	1	1
ENSG00000163202	0.00472608	0.00628487	12	3
ENSG00000187223	0.00478378	0.0297228	17	3
ENSG00000187180	0.00411491	1	3	0
ENSG00000159455	0.00380436	0.108706	21	2
ENSG00000187173	0.00450301	0.00590559	23	4
ENSG00000198854	0.0366387	0.105992	65	3
ENSG00000203786	0.0202123	0.00261548	219	55
ENSG00000240386	0.00471146	0.00459681	19	5
ENSG00000186226	0.0030382	0	5	3
ENSG00000197084	0.0037922	0.00288591	16	4
ENSG00000196734	0.0191564	0.0287772	33	5
ENSG00000186844	0.022908	0.00099228	21	2
ENSG00000184148	0.00212797	0.0636382	44	3
ENSG00000169474	0.0223359	0.00167819	23	7
ENSG00000163209	0.0069388	0.00277463	32	11
ENSG00000169469	0.00305664	0.0347076	12	2
ENSG00000244094	0.00268539	0.0185638	6	1
ENSG00000203784	0.00307532	0.000505272	54	13
ENSG00000203783	0.00515877	1	46	0
ENSG00000203782	0.0118299	0.00116217	26	6
ENSG00000159527	0.00141076	0.000856309	106	25
ENSG00000163218	0.0004903	0.0119229	108	22
ENSG00000163220	0.00636503	0.0509446	35	3
ENSG00000163221	0.0007505	0.000618205	31	7
ENSG00000143546	0.00361268	0.0086163	37	4
ENSG00000184330	0.00089956	0.138293	23	1
ENSG00000143556	0.00211235	0.0546298	31	1
ENSG00000197956	0.00681658	0.00631071	32	5
ENSG00000196420	0.00179408	0.0511051	35	2
ENSG00000196154	0.00587345	0.0391528	37	2
ENSG00000188015	0.00465994	4.73264e-05	51	12
ENSG00000196754	0.00153162	0	31	5
ENSG00000188643	0.00417619	0.0254971	38	5
ENSG00000189334	0.00286035	0.0112939	34	3
ENSG00000189171	0.00745712	0.0113147	38	2
ENSG00000160678	0.00408183	0.0360502	33	2
ENSG00000160679	0.288786	0.0487915	88	11
ENSG00000143553	0.0120684	0.000282778	31	9
ENSG00000143621	0.437286	0.231585	117	2
ENSG00000169418	0.0258704	0.0283704	273	32
ENSG00000143624	0.140323	0.0725039	337	20
ENSG00000143554	0.00029491	0.00100475	139	28
ENSG00000143614	0.522512	0.713883	190	1
ENSG00000198837	0.0971075	0.0687594	420	31
ENSG00000160741	0.135037	0.0777538	173	17
ENSG00000143570	0.0261673	0.00972156	82	13
ENSG00000143578	0.00168483	0.0101685	118	17
ENSG00000143543	0.0428316	0.025271	65	6
ENSG00000143545	0.0143343	0.0254347	55	4
ENSG00000177954	0.254409	1	27	0
ENSG00000143552	0.0209302	0.0478937	589	36
ENSG00000143549	0.199903	0.105238	114	4
ENSG00000163263	0.00262725	0.00213624	48	8
ENSG00000143612	0.0171414	0.03955	82	8
ENSG00000143569	0.356114	0.731698	316	2
ENSG00000143575	0.0149932	4.56776e-05	77	14
ENSG00000143595	0.0054371	0.0178129	70	8
ENSG00000143515	0.029805	0.0388428	347	31
ENSG00000160712	0.00609198	0.0348882	132	15
ENSG00000169291	0.0309408	0.127595	151	7
ENSG00000163239	0.00181478	0.0127267	105	17
ENSG00000160714	0.424327	0.587813	127	1
ENSG00000160716	0.0448953	0.0170024	121	18
ENSG00000160710	0.20248	0.0468397	410	29
ENSG00000143603	0.204097	0.116857	181	12
ENSG00000163344	0.00210691	0.0121993	54	7
ENSG00000163346	0.00521651	0.00371378	253	48
ENSG00000163348	0.160508	0.192904	77	3
ENSG00000160691	0.102599	0.0326469	149	16
ENSG00000173207	0.046987	0.0909066	29	3
ENSG00000160688	0.00067715	0.0189583	202	22
ENSG00000163352	0.0152457	0.00663196	20	4
ENSG00000160685	0.264866	0.0846137	145	7
ENSG00000163354	0.00061042	0.00625589	234	34
ENSG00000163357	0.00063898	0.00767185	232	39
ENSG00000143537	0.00174768	0.0155731	231	35
ENSG00000243364	0.00316895	0.00290338	74	15
ENSG00000143590	0.0528683	0.043291	63	8
ENSG00000169242	0.03769	0.0675026	74	7
ENSG00000169241	0.00373543	0.0114963	74	13
ENSG00000179085	0.00661544	0.0519976	38	7
ENSG00000163463	0.0106137	0.127726	33	2
ENSG00000163462	0.0987322	0.139577	226	11
ENSG00000185499	0.00120753	0.00891347	96	10
ENSG00000169231	0.0144914	0.00474193	254	44
ENSG00000173171	0.00138252	0.0266595	42	4
ENSG00000177628	0.00889734	0.0282277	88	9
ENSG00000160767	0.00842585	0.0100096	134	19
ENSG00000116521	0.0162965	0.0249315	103	14
ENSG00000176444	0.0997894	0.171887	192	7
ENSG00000143630	0.00860841	0.0248306	179	24
ENSG00000143627	0.00372743	0.035017	136	12
ENSG00000160752	0.00724753	0.0555385	165	14
ENSG00000160753	0.0371616	0.0924875	246	18
ENSG00000116539	0.346783	0.371641	1213	15
ENSG00000125459	0.00240995	1	8	0
ENSG00000163374	0.0022033	0.00239168	162	27
ENSG00000132676	0.00799029	0.0175404	139	11
ENSG00000116580	0.157381	0.0574602	568	41
ENSG00000132718	0.120719	0.0794273	137	10
ENSG00000143622	0.09855	0.0681787	79	5
ENSG00000132680	0.180114	0.105407	204	12
ENSG00000173080	0.0099926	0.00478274	90	19
ENSG00000116584	0.237036	0.110999	294	17
ENSG00000163479	0.0406596	0.0391477	62	8
ENSG00000160803	0.129229	0.215752	90	4
ENSG00000116586	0.0692825	0.0733578	38	3
ENSG00000132698	0.00512164	0	64	13
ENSG00000254726	0.274878	0.412917	115	2
ENSG00000160789	0.196814	0.0974622	206	11
ENSG00000196189	0.00642168	0.0133193	219	34
ENSG00000160785	0.0537827	0.00874355	105	16
ENSG00000160783	0.00241249	0.0030142	73	14
ENSG00000242252	0.0180073	0.0011512	33	6
ENSG00000160781	0.0011506	0.0127655	93	15
ENSG00000198952	0.0736149	0.073987	351	24
ENSG00000163472	0.00220063	0.000877837	117	23
ENSG00000198715	0.0136745	0.00524501	107	20
ENSG00000163468	0.182199	0.116003	163	7
ENSG00000163467	0.00269908	0.0609072	42	3
ENSG00000132677	0.00136263	0.0013101	90	16
ENSG00000116604	0.344663	0.633171	113	1
ENSG00000183856	0.00228726	0.00946551	520	89
ENSG00000187862	0.0006709	0.0196941	178	22
ENSG00000163382	0.00518136	0.00776804	90	14
ENSG00000160818	0.0221512	0.00287377	168	24
ENSG00000132702	0.00182989	0.0192767	98	23
ENSG00000132692	0.0179258	0.0210159	284	36
ENSG00000132688	0.0139499	0.013671	610	79
ENSG00000143320	0.00508275	0.00666003	53	9
ENSG00000143319	0.0486697	0.0272007	129	14
ENSG00000143303	0.00089907	0.0085276	140	20
ENSG00000143314	0.010075	0.00531106	89	10
ENSG00000143321	0.160718	0.150301	102	3
ENSG00000143294	0.165948	0.162034	160	6
ENSG00000027869	0.00406385	0.0161375	87	12
ENSG00000027644	0.00105188	0.00627616	367	73
ENSG00000198400	0.0332312	0.0376294	186	27
ENSG00000187800	0.00219946	0.00484622	361	67
ENSG00000160838	0.00054605	0.0415211	140	12
ENSG00000132694	0.0487296	0.114856	460	22
ENSG00000253831	0.00279204	0.00449401	90	15
ENSG00000117036	0.243882	0.494877	126	1
ENSG00000143297	0.00256088	0.0101862	319	41
ENSG00000163518	0.00055587	0.0208253	200	23
ENSG00000160856	0.00052102	0.00185033	252	46
ENSG00000132704	0.00101291	0.00313428	190	30
ENSG00000163534	0.00338764	0.0416983	157	13
ENSG00000073754	0.00083832	0.00145538	154	30
ENSG00000183853	0.105914	0.197697	204	9
ENSG00000158473	0.0006884	0.0141073	116	19
ENSG00000158477	0.00098145	0	126	37
ENSG00000158481	0.0032859	0.0034574	118	26
ENSG00000158485	0.00304622	0.00129326	128	31
ENSG00000158488	0.00122637	0.00376698	148	43
ENSG00000163554	0.00593278	0.046734	1003	105
ENSG00000203757	0.0057488	0.0012721	88	15
ENSG00000163563	0.00068252	0.0024549	167	25
ENSG00000163564	0.00111511	0.0100994	188	21
ENSG00000163565	0.00371721	0.0103272	266	27
ENSG00000163568	0.00317279	3.30979e-06	115	17
ENSG00000162706	0.126874	0.0951996	113	7
ENSG00000213088	0.00332104	0.00251429	96	15
ENSG00000179639	0.00082697	0.00388274	112	16
ENSG00000196266	0.00651414	0.00363725	87	12
ENSG00000196184	0.0339838	0.000861825	81	16
ENSG00000184155	0.0259616	0.0114223	94	11
ENSG00000132703	0.00377654	0.00130314	92	23
ENSG00000132693	0.00738841	0.00403753	88	16
ENSG00000158716	0.00527495	0.0256737	33	4
ENSG00000181036	0.00040591	0.00232303	129	20
ENSG00000158714	0.00084826	0.00854477	84	14
ENSG00000243284	0.0119809	0.0244145	104	13
ENSG00000213085	0.00094293	0.0133499	237	23
ENSG00000158710	0.04037	0.0225022	68	8
ENSG00000085552	0.0151568	0.0132824	267	39
ENSG00000162723	0.00171036	0.020779	107	14
ENSG00000143315	0.011386	0.0125467	156	18
ENSG00000177807	0.0382498	0.0857063	114	9
ENSG00000162728	0.159868	0.0457671	92	14
ENSG00000162729	0.0189588	0.00555858	180	34
ENSG00000018625	0.108813	0.0575916	276	24
ENSG00000132681	0.00115721	0.00611056	297	45
ENSG00000143318	0.00150151	0.0063579	128	16
ENSG00000162734	0.391479	1	46	0
ENSG00000132716	0.0951226	0.109574	202	13
ENSG00000162735	0.00379668	0.0149048	107	12
ENSG00000122218	0.185958	0.497128	416	4
ENSG00000162736	0.0445861	0.152748	229	10
ENSG00000171786	0.0224169	0.0814909	36	3
ENSG00000162738	0.125097	0.119609	152	10
ENSG00000162739	0.00574275	0.0305383	105	11
ENSG00000066294	0.00143818	0.0249004	120	10
ENSG00000117090	0.0195461	0.18759	108	4
ENSG00000117091	0.0116941	0.00101499	98	17
ENSG00000026751	0.0152383	0.00687812	117	18
ENSG00000122224	0.00129411	0.00350263	218	37
ENSG00000122223	0.00198524	0.0564915	144	10
ENSG00000179914	0.00446351	0.0162897	110	13
ENSG00000158764	0.00113561	0.00873118	115	14
ENSG00000158769	0.0119792	0.00883502	97	12
ENSG00000215845	0.0112252	1	36	0
ENSG00000158773	0.128134	0.0401521	97	10
ENSG00000186517	0.066258	0.0697383	379	20
ENSG00000143217	0.0405287	0.0704941	144	9
ENSG00000162755	0.00105374	0.02103	106	16
ENSG00000143256	0.0968766	0.0542128	59	3
ENSG00000158793	0.00062158	0.00454771	107	16
ENSG00000158796	0.239023	0.197164	107	3
ENSG00000143222	0.00714609	0.010226	65	10
ENSG00000143258	0.0724273	0.030941	167	26
ENSG00000143224	0.00662361	0.0265687	138	15
ENSG00000158850	0.0387169	0.00383869	119	23
ENSG00000158859	0.0158672	0.023476	241	27
ENSG00000158864	0.0567626	0.0138958	159	23
ENSG00000158869	0.0201595	0.0485895	37	2
ENSG00000158874	0.0110895	0.00764062	36	6
ENSG00000158882	0.0214944	0.04839	86	8
ENSG00000143257	0.00127752	0.00811514	109	18
ENSG00000248485	0.00794842	0.0047862	23	4
ENSG00000158887	0.0676043	0.037902	76	8
ENSG00000143252	0.00833975	0.00307298	36	4
ENSG00000188931	0.00462118	0.00158086	53	13
ENSG00000143226	0.00238522	0.0195219	46	6
ENSG00000072694	0.00697925	0.0175649	10	1
ENSG00000132185	0.00179421	0.00332612	119	21
ENSG00000162746	0.00114017	0.00484322	129	28
ENSG00000081721	0.00255978	0.00566427	141	18
ENSG00000118217	0.0262127	0.0313726	246	23
ENSG00000162745	0.00216502	0.0218544	244	34
ENSG00000198929	0.137566	0.0909734	164	13
ENSG00000171722	0.00206662	0.00165867	95	15
ENSG00000239887	0.0177906	0.0221709	78	8
ENSG00000198574	0.00131822	0.000406959	61	10
ENSG00000152332	0.0250564	0.0671878	157	8
ENSG00000117143	0.0225648	0.0413478	188	14
ENSG00000162733	0.0923835	0.127627	282	14
ENSG00000132196	0.00353813	0	6	1
ENSG00000185860	0.00259182	0.00952293	131	11
ENSG00000117152	0.00498734	0.0131137	87	9
ENSG00000143248	0.00501471	0.014238	76	8
ENSG00000143228	0.0318744	0.0217061	207	15
ENSG00000185630	0.430061	0.308934	154	3
ENSG00000162761	0.118357	0.0925585	143	9
ENSG00000143171	0.0397106	0.0390932	131	8
ENSG00000162763	0.00281357	0.00519848	101	20
ENSG00000143198	0.019238	0.00129374	50	10
ENSG00000143149	0.00063527	0.00714516	178	21
ENSG00000143183	0.0431503	0.000293594	64	11
ENSG00000143179	0.207925	0.14004	79	3
ENSG00000188859	0.135149	0.0657687	75	9
ENSG00000143157	0.156264	0.108106	229	11
ENSG00000152382	0.0253862	0.0431684	120	13
ENSG00000143195	0.0642846	0.102453	193	12
ENSG00000143194	0.0253098	0.0183508	171	24
ENSG00000143167	0.00063603	0.0077881	120	20
ENSG00000198842	0.00846725	0.00649239	414	59
ENSG00000143190	0.298089	0.879364	207	1
ENSG00000198821	0.0129494	0.143173	58	3
ENSG00000143162	0.00203184	0.000572675	45	7
ENSG00000198771	0.0269698	0.0124241	146	16
ENSG00000197965	0.0231973	0.0273524	89	7
ENSG00000143199	0.00406759	0.00346843	640	92
ENSG00000143158	0.0278613	0.0545893	43	4
ENSG00000143164	0.0855183	0.0694258	356	25
ENSG00000143147	0.0296151	0.0234046	160	20
ENSG00000143155	0.0908715	0.067396	107	6
ENSG00000213064	0.00210381	0.00473718	34	2
ENSG00000143178	0.0477679	0.0151369	124	17
ENSG00000143196	0.00599116	0.0259131	101	13
ENSG00000143153	0.17927	0.418464	134	2
ENSG00000143156	0.00286321	0.0100487	132	12
ENSG00000117475	0.01775	0.00251981	182	29
ENSG00000117477	0.0013783	0.00274811	254	28
ENSG00000117479	0.00301668	0.0333629	157	15
ENSG00000198734	0.00497379	0.0308666	803	93
ENSG00000174175	0.00041973	0.00586806	358	57
ENSG00000188404	0.00484896	0.0104309	173	21
ENSG00000007908	0.00188327	0.0275541	273	31
ENSG00000171806	0.00173544	0.00460694	175	20
ENSG00000000460	0.00327377	0.0265952	327	31
ENSG00000000457	0.00959821	0.0416482	283	21
ENSG00000075945	0.053488	0.0322264	327	32
ENSG00000203740	0.00356988	0.0610529	84	4
ENSG00000120370	0.00279365	0.00624427	174	25
ENSG00000116132	0.183788	0.111755	76	5
ENSG00000117501	0.00043466	0.0210792	310	31
ENSG00000007933	0.00029356	0.000290176	176	35
ENSG00000094963	0.00053562	0.0136519	185	18
ENSG00000010932	0.00105464	0.00865881	195	28
ENSG00000076258	0.00067695	0.00059509	229	36
ENSG00000117523	0.324941	0.191147	1117	40
ENSG00000034971	0.00663971	0.0012172	205	40
ENSG00000117533	0.0169006	0.0999476	46	3
ENSG00000010165	0.0174234	0.00248629	232	42
ENSG00000197959	0.0458535	0.0400318	244	27
ENSG00000180999	0.0005941	0.0170405	63	5
ENSG00000135845	0.00656929	0.0071615	109	14
ENSG00000094975	0.123258	0.0672783	539	28
ENSG00000117560	0.0241084	0.103442	96	7
ENSG00000120337	0.00112422	0.0244203	85	13
ENSG00000117586	0.0156432	0.138933	67	2
ENSG00000117592	0.036477	0.017255	58	7
ENSG00000162753	0.00387167	0.024776	476	36
ENSG00000183831	0.00098564	0.0190994	119	13
ENSG00000076321	0.14026	0.0404057	224	20
ENSG00000120334	0.0161166	0.0517854	143	11
ENSG00000117593	0.00512194	0.00763246	242	30
ENSG00000185278	0.140839	0.0940147	167	9
ENSG00000117601	0.0202053	0.10027	158	8
ENSG00000135870	0.290405	0.0862279	438	37
ENSG00000152061	0.0697975	0.0414985	415	29
ENSG00000203737	0.0381705	0.0293429	129	8
ENSG00000116161	0.128914	0.0513583	77	4
ENSG00000120333	0.00865544	0.0167015	47	9
ENSG00000120332	0.00058829	0.00560833	439	83
ENSG00000235750	0.00596994	1	8	0
ENSG00000116147	0.0438671	0.11678	458	27
ENSG00000143207	0.179861	0.238682	237	7
ENSG00000116183	0.0113058	0.0433328	664	60
ENSG00000152092	0.080137	0.111754	429	24
ENSG00000198797	0.0592904	0.0857421	260	17
ENSG00000120341	0.00311475	0.00382078	383	72
ENSG00000075391	0.101003	0.0661482	451	33
ENSG00000240021	0.00069375	0.030096	102	8
ENSG00000116191	0.135847	0.064273	243	16
ENSG00000116194	0.00483192	0.0150763	212	29
ENSG00000116199	0.0155912	0.0246083	144	15
ENSG00000186283	0.00094063	0.00531597	132	25
ENSG00000143322	0.170736	0.040369	404	37
ENSG00000057252	0.00799036	0.0140363	185	19
ENSG00000162779	0.00060956	0.0103401	464	60
ENSG00000116218	0.0136379	0.00320092	108	19
ENSG00000162782	0.0650277	0.0627506	457	26
ENSG00000143340	0.0239448	0.0541216	39	3
ENSG00000169905	0.0206074	0.0129373	164	17
ENSG00000143337	0.0276969	0.0337479	217	26
ENSG00000135837	0.0685173	0.0985958	1372	74
ENSG00000116260	0.00152323	0.0189679	200	21
ENSG00000121454	0.0974575	0.0636805	131	9
ENSG00000230124	0.00935702	0.0465081	100	11
ENSG00000143324	0.175266	0.0848645	254	12
ENSG00000135835	0.00164746	0.00223649	315	55
ENSG00000135823	0.0314699	0.0216138	91	11
ENSG00000153029	0.00045948	0.000129729	118	30
ENSG00000162783	0.147639	0.228775	66	2
ENSG00000198216	0.180516	0.240143	663	21
ENSG00000179930	0.00330605	0.00101972	175	45
ENSG00000135821	0.141261	0.200347	133	4
ENSG00000203730	0.0111391	0.0048513	113	17
ENSG00000121446	0.00154031	1	366	0
ENSG00000135828	0.00222774	0.0107492	266	28
ENSG00000143333	0.0117747	0.0215884	67	7
ENSG00000135824	0.0209444	0.103259	63	4
ENSG00000135838	0.00139172	0.014496	110	13
ENSG00000135829	0.480156	0.18944	458	15
ENSG00000157060	0.00114661	0.00700794	243	32
ENSG00000135862	0.0959432	0.160115	596	19
ENSG00000058085	0.00797331	0.0190652	437	56
ENSG00000157064	0.0679859	0.116153	81	4
ENSG00000116698	0.293074	0.182647	439	14
ENSG00000116701	0.0377496	0.0177226	209	23
ENSG00000162704	0.245939	0.22393	32	1
ENSG00000173627	0.00445226	0.0497578	141	8
ENSG00000143344	0.0909756	0.134761	281	13
ENSG00000198756	0.00833019	0.0201072	221	25
ENSG00000198860	0.0164324	0.0173503	50	6
ENSG00000116667	0.0677213	0.151636	56	2
ENSG00000116406	0.0439442	0.0622467	342	26
ENSG00000135842	0.00896713	0.00157863	385	70
ENSG00000121481	0.318844	0.156452	143	5
ENSG00000121486	0.035837	0.052845	289	20
ENSG00000116668	0.0464868	0.112577	407	16
ENSG00000116679	0.170076	0.0658602	266	16
ENSG00000143341	0.0252441	0.0440354	2048	171
ENSG00000116690	0.00684579	0.00594221	351	37
ENSG00000047410	0.33508	0.312344	1054	22
ENSG00000157181	0.00466723	0.0145719	162	16
ENSG00000116703	0.00180829	0.0048538	111	14
ENSG00000073756	0.0907217	0.251953	225	6
ENSG00000116711	0.0260767	0.0552909	244	18
ENSG00000162670	0.0474471	0.149587	290	14
ENSG00000150681	0.00196156	0.0106277	106	15
ENSG00000090104	0.0100461	0.0714356	82	5
ENSG00000127074	0.00087257	0.0440713	84	7
ENSG00000116741	0.0178976	0.00866392	96	13
ENSG00000116750	0.0787201	0.0268556	155	17
ENSG00000116747	0.0239515	0.0713096	220	13
ENSG00000023572	0.00491745	0.00442625	54	5
ENSG00000134371	0.308545	0.140892	209	13
ENSG00000162630	0.0603552	0.0702619	182	13
ENSG00000162687	0.0947521	0.0740225	441	38
ENSG00000000971	0.0276095	0.130906	542	27
ENSG00000134365	0.00051844	0.00711268	219	37
ENSG00000080910	0.00065878	0.0160854	92	13
ENSG00000134389	0.00030975	0.0037048	284	50
ENSG00000143278	0.0006819	0.0217872	369	37
ENSG00000066279	0.0061247	0.0135624	1724	207
ENSG00000177888	0.0792512	0.0600385	416	28
ENSG00000134376	0.00194968	0.031478	583	59
ENSG00000213047	0.0140214	0.0466268	280	22
ENSG00000203724	0.0035298	1.76505e-05	42	10
ENSG00000143355	0.162153	0.118066	128	7
ENSG00000151414	0.106078	0.0355918	125	10
ENSG00000151418	0.00221141	0.0897656	43	3
ENSG00000081237	0.0535304	0.149018	485	18
ENSG00000116833	0.102715	0.0686781	209	16
ENSG00000162702	0.357913	0.533508	361	2
ENSG00000118193	0.00816649	0.0340227	676	57
ENSG00000118197	0.00131274	0.014735	254	28
ENSG00000118200	0.176642	0.335161	590	9
ENSG00000170128	0.0248587	0.0162383	75	13
ENSG00000163362	0.00318386	0.0394604	100	9
ENSG00000116852	0.0698117	0.0553999	497	41
ENSG00000081248	0.00628062	0.0344898	539	55
ENSG00000232237	0.00920472	1	30	0
ENSG00000116857	0.0431995	0.0142836	62	8
ENSG00000163395	0.0003502	0.0460388	803	46
ENSG00000081277	0.00759063	0.0702337	238	18
ENSG00000118194	0.0269809	0.0294666	130	9
ENSG00000159166	0.00327647	0.00121798	180	29
ENSG00000159173	0.0550445	0.0166478	60	4
ENSG00000174307	0.0134219	0.000639143	35	12
ENSG00000159176	0.0102723	0.0221596	85	8
ENSG00000134369	0.225524	0.363996	558	7
ENSG00000198700	0.129416	0.16869	329	15
ENSG00000198892	0.0224358	0.00783814	66	10
ENSG00000163431	0.0824166	0.0737937	169	6
ENSG00000134375	0.0266147	0.0084752	64	7
ENSG00000176393	0.00568075	0.00913274	199	28
ENSG00000163435	0.131769	0.0488195	132	16
ENSG00000170075	0.01707	0.00541832	149	31
ENSG00000143862	0.346226	0.0578544	66	7
ENSG00000143851	0.00302841	0.00666931	123	17
ENSG00000133067	0.0138547	0.0339313	237	27
ENSG00000077152	0.00380638	0.00951171	78	10
ENSG00000077157	0.016538	0.0282328	269	27
ENSG00000143858	0.0514377	0.0964537	141	6
ENSG00000117139	0.0419649	0.0210917	642	84
ENSG00000183155	0.0103732	0.00949375	39	8
ENSG00000117153	0.0651453	0.0593614	194	11
ENSG00000159346	0.146335	0.132251	117	7
ENSG00000159348	0.00226543	0.00142982	86	11
ENSG00000163444	0.098859	0.0169397	56	6
ENSG00000143847	0.0402859	0.0197121	333	39
ENSG00000122180	0.067212	0.0759262	64	5
ENSG00000163485	0.0608707	0.126897	89	5
ENSG00000133055	0.00097352	0.00915626	134	20
ENSG00000133048	0.0003909	0.013505	110	17
ENSG00000133063	0.00071041	0.0174183	161	24
ENSG00000159388	0.122246	0.0334561	47	5
ENSG00000122176	0.0114728	0.0342184	119	12
ENSG00000188783	0.012016	0.000175863	92	14
ENSG00000188770	0.00186181	0.00019139	72	14
ENSG00000058668	0.0400369	0.0688703	366	26
ENSG00000122188	0.00378629	0.00645215	138	19
ENSG00000257315	0.0362707	1	282	0
ENSG00000058673	0.257279	0.303774	272	4
ENSG00000182004	0.27258	1	41	0
ENSG00000143842	0.131247	0.0988069	192	13
ENSG00000143845	0.00930153	0.0143801	126	19
ENSG00000143839	0.00584514	0.00550782	133	20
ENSG00000170498	0.00219418	0.00481419	35	6
ENSG00000174567	0.00435852	0.00852917	25	4
ENSG00000143850	0.0621477	0.0523639	333	31
ENSG00000158615	0.034396	0.0274209	281	28
ENSG00000133056	0.0919734	0.0532055	496	46
ENSG00000198625	0.129136	0.709329	216	1
ENSG00000170382	0.0474904	0.0785802	173	14
ENSG00000163531	0.0856217	0.168438	361	17
ENSG00000184144	0.0746954	0.0420933	283	30
ENSG00000174529	0.00969107	0.0122008	101	10
ENSG00000117222	0.266749	0.522281	215	2
ENSG00000133059	0.0322096	0.101503	339	17
ENSG00000133069	0.14903	0.0788544	194	12
ENSG00000163545	0.00461694	0.0184966	191	20
ENSG00000162873	0.0070628	0.0107747	97	15
ENSG00000186007	0.00230611	0.00463509	78	10
ENSG00000117266	0.00740823	0.0131257	129	16
ENSG00000174514	0.0103061	0.0294689	126	14
ENSG00000158711	0.0895078	0.0322491	139	12
ENSG00000158715	0.0204974	0.0424306	131	11
ENSG00000069275	0.667356	0.462761	109	1
ENSG00000117280	0.0249568	0.0337549	56	6
ENSG00000133065	0.0797676	0.0524176	111	10
ENSG00000162877	0.00072342	0.018341	130	18
ENSG00000174502	0.00663994	0.0572165	215	17
ENSG00000196188	0.00068835	0.00313448	115	22
ENSG00000263961	0.0044673	0.0044759	55	8
ENSG00000198049	0.00242626	0.00133334	98	22
ENSG00000143486	0.0117664	0.0124499	211	30
ENSG00000143479	0.0055401	0.0126018	213	26
ENSG00000162889	0.292316	0.157436	110	4
ENSG00000136634	0.0716883	0.0309368	61	8
ENSG00000142224	0.00342314	0.00358408	58	10
ENSG00000162891	0.00115037	0.00835856	59	11
ENSG00000162892	0.00155404	0.00478795	72	12
ENSG00000162894	0.00871043	0.00691639	117	21
ENSG00000162896	0.0240799	0.0734232	258	17
ENSG00000162897	0.00255695	0.00881124	166	23
ENSG00000182795	0.00422333	0.0279655	182	22
ENSG00000180667	0.0280555	0.0194008	115	14
ENSG00000123836	0.0263739	0.00595091	169	24
ENSG00000123843	0.00257383	0.00776157	113	16
ENSG00000123838	0.00704858	0.0269351	273	28
ENSG00000196352	0.00469645	0.00772672	131	17
ENSG00000117322	0.00437464	0.00846757	438	59
ENSG00000203710	0.00073263	0.0246909	364	35
ENSG00000197721	0.00054478	0.00049029	148	28
ENSG00000117335	0.00190942	0.134356	147	6
ENSG00000174059	0.00494124	0.00577349	121	19
ENSG00000076356	0.102615	0.0631981	562	51
ENSG00000008118	0.0417321	0.0647072	166	9
ENSG00000196878	0.00324394	0.0132021	391	63
ENSG00000123689	0.00370576	0.106529	31	2
ENSG00000117594	0.0121368	0.0771399	102	7
ENSG00000009790	0.00300142	0.00568993	224	38
ENSG00000162757	0.017284	0.00794577	90	13
ENSG00000117595	0.28938	0.247285	162	4
ENSG00000117597	0.00362784	0.0105478	288	32
ENSG00000143469	0.0672361	0.0705256	264	14
ENSG00000082497	0.0629799	0.0539643	140	13
ENSG00000054392	0.00071089	0.0136938	188	32
ENSG00000143473	0.0858277	0.06452	289	18
ENSG00000117625	0.147255	0.163669	184	6
ENSG00000082512	0.00883491	0.0146765	232	24
ENSG00000198570	0.00503464	0.0213556	64	9
ENSG00000170385	0.150646	0.216885	155	5
ENSG00000117650	0.017436	0.0410652	205	18
ENSG00000123684	0.0878225	0.272817	149	3
ENSG00000143493	0.0597989	0.0860409	366	24
ENSG00000143476	0.0768128	0.0418576	293	25
ENSG00000066027	0.084592	0.083449	197	12
ENSG00000065600	0.00499523	0.00720771	125	18
ENSG00000117691	0.00295687	0.0377823	41	1
ENSG00000162772	0.0703165	0.0187255	67	8
ENSG00000123685	0.0527744	0.0454668	37	3
ENSG00000117697	0.0032401	0.0717388	107	8
ENSG00000203705	0.00036728	0.0162589	105	12
ENSG00000185523	0.00248241	0.0219928	29	2
ENSG00000162769	0.00964283	0.0194838	174	19
ENSG00000143494	0.0238896	0.0319379	116	10
ENSG00000174606	0.0132088	0.0265309	242	26
ENSG00000136643	0.0292855	0.0269073	417	34
ENSG00000117707	0.485543	0.275586	268	6
ENSG00000143499	0.0127685	0.01891	162	15
ENSG00000152104	0.0631322	0.0444107	407	38
ENSG00000117724	0.00800976	0.0167472	1620	174
ENSG00000082482	0.0762586	0.070872	139	10
ENSG00000136636	0.0589727	0.0283228	294	29
ENSG00000042781	0.00217584	0.0141186	2037	282
ENSG00000196482	0.179706	0.205032	174	6
ENSG00000092978	0.0261824	0.008249	201	31
ENSG00000162814	0.00059514	0.00233814	209	33
ENSG00000067533	0.00613099	0.0233583	116	9
ENSG00000092969	0.161613	0.135463	161	7
ENSG00000143353	0.0004132	0.000578489	88	15
ENSG00000196660	0.0354235	0.0548118	130	12
ENSG00000136628	0.0431622	0.0398208	645	56
ENSG00000162813	0.00498839	0.00870348	118	18
ENSG00000067704	0.00944945	0.0394764	399	37
ENSG00000118873	0.0623229	0.0571596	566	41
ENSG00000116141	0.173893	0.0690667	288	20
ENSG00000162817	0.00866938	0.00032627	23	8
ENSG00000117791	0.00165508	0.00966041	100	13
ENSG00000186205	0.00336656	0.0145222	98	13
ENSG00000136630	0.0398929	0.114299	135	8
ENSG00000143507	0.112426	0.0500426	138	12
ENSG00000143512	0.00072768	0.00192314	265	39
ENSG00000143498	0.00331911	0.0682044	226	14
ENSG00000154305	0.036328	0.0375585	789	62
ENSG00000186063	0.0321416	0.0197675	93	7
ENSG00000162819	0.0107156	0.00550627	200	26
ENSG00000197520	0.00071136	0.00334878	78	13
ENSG00000154309	0.028608	0.0287936	565	52
ENSG00000187554	0.00233415	0.00723732	307	42
ENSG00000143502	0.0172468	0.0173612	174	21
ENSG00000178395	0.0168145	0.0110718	244	37
ENSG00000203697	0.00110568	0.525633	165	1
ENSG00000162909	0.00536204	0.00693207	231	38
ENSG00000143514	0.0978838	0.0478403	436	36
ENSG00000143756	0.226485	0.316177	134	3
ENSG00000143753	0.00786973	0.0372261	117	10
ENSG00000143748	0.0113818	0.00674782	307	39
ENSG00000143771	0.0130371	0.0220421	49	3
ENSG00000162923	0.400135	0.868702	238	1
ENSG00000143786	0.0307513	0.0432703	52	3
ENSG00000185842	0.00125989	0.218079	1623	23
ENSG00000143815	0.0446094	0.0378136	250	19
ENSG00000154380	0.1979	0.154291	165	6
ENSG00000143742	0.0587435	1	17	0
ENSG00000143819	0.00195818	0.00218987	163	27
ENSG00000196187	0.00239121	0.0382891	241	26
ENSG00000243709	0.00100427	0.00319159	23	6
ENSG00000143811	0.0105571	0.00989884	63	6
ENSG00000143768	0.00244645	0.00963085	39	7
ENSG00000143751	0.0273158	0.00608723	181	19
ENSG00000163041	0.286757	1	7	0
ENSG00000182827	0.0972826	0.0846904	223	13
ENSG00000185155	0.0128385	0.00435261	36	5
ENSG00000183814	0.109264	0.143876	217	9
ENSG00000143799	0.131104	0.086121	385	21
ENSG00000203685	0.0186648	0.024086	27	4
ENSG00000143772	0.141966	0.183492	282	12
ENSG00000143801	0.0125456	0.0792784	134	9
ENSG00000163050	0.00160198	0.00683839	167	29
ENSG00000143776	0.0599302	0.0987631	734	37
ENSG00000181450	0.00244664	0.0546307	62	4
ENSG00000081692	0.00057619	0.00993051	123	23
ENSG00000143740	0.00372936	0.0313739	135	13
ENSG00000185888	0.00078259	0.00194102	106	20
ENSG00000143816	0.0293166	0.143231	96	5
ENSG00000154342	0.0270206	0.0950916	117	8
ENSG00000143761	0.472127	0.23319	52	1
ENSG00000143793	0.00233625	0.00716736	57	11
ENSG00000162910	0.00538085	0.00487448	43	10
ENSG00000143774	0.00482442	0.0212443	49	7
ENSG00000198835	0.0128753	0.041438	72	8
ENSG00000181873	0.00175857	0.00595133	77	18
ENSG00000154358	0.00084166	0.00926111	2574	428
ENSG00000154370	0.0425121	0.0720346	121	9
ENSG00000162931	0.00059543	0.0180922	162	19
ENSG00000168148	0.0160232	0	39	11
ENSG00000181218	0.0364135	0.0148813	37	5
ENSG00000196890	0.0240071	0	19	6
ENSG00000168159	0.0406894	1	28	0
ENSG00000116574	0.0891882	0.0786393	83	3
ENSG00000168118	0.030286	0.0239631	79	7
ENSG00000154429	0.0317879	0.0580781	80	7
ENSG00000143632	0.099242	0.0363984	104	14
ENSG00000069248	0.0388906	0.036692	449	35
ENSG00000135776	0.0233193	0.00192669	169	27
ENSG00000135801	0.0969358	0.24517	215	4
ENSG00000135763	0.00202176	0.00750242	579	79
ENSG00000143641	0.0603915	0.0829408	190	14
ENSG00000177614	0.0298348	0.119689	150	7
ENSG00000135775	0.00818078	0.0320235	280	29
ENSG00000135744	0.00476176	0.00696624	116	21
ENSG00000135773	0.00032969	0.0039158	222	39
ENSG00000119280	0.0230157	0.0501215	103	13
ENSG00000143643	0.0500207	0.034805	296	25
ENSG00000173409	0.00078797	0.0412447	114	13
ENSG00000182118	0.0196311	0.00206668	39	7
ENSG00000119283	0.031457	0.0632824	193	19
ENSG00000143633	0.00145218	0.00154626	114	18
ENSG00000116906	0.0109656	0.0458027	247	16
ENSG00000116903	0.0571928	0.0813299	263	19
ENSG00000010072	0.0452415	0.063597	205	14
ENSG00000135766	0.122857	0.100297	109	7
ENSG00000116918	0.0863915	0.0909452	120	8
ENSG00000162946	0.0042958	0.0110776	300	37
ENSG00000116991	0.14318	0.123621	582	34
ENSG00000212916	0.0106625	0.00146846	369	66
ENSG00000135778	0.00130714	0.000410025	55	7
ENSG00000135749	0.0066068	0.0188485	705	93
ENSG00000143674	0.00479508	0.0326094	293	31
ENSG00000135750	0.0232052	0.0325922	111	10
ENSG00000183780	0.053318	0.0622152	167	14
ENSG00000168275	0.00598427	0.00460256	68	8
ENSG00000059588	0.00124982	0.010291	538	71
ENSG00000168264	0.254968	0.54541	110	1
ENSG00000173726	0.166772	0.0367771	45	5
ENSG00000188739	0.00128018	0.0179127	145	15
ENSG00000054267	0.34125	0.394238	586	8
ENSG00000152904	0.0221833	0.0319126	133	11
ENSG00000284770	0.00436117	0.0151938	222	24
ENSG00000162885	0.00700173	0.0119465	193	24
ENSG00000168243	0.0185238	0.00429155	22	3
ENSG00000143669	0.0605061	0.0545848	1638	136
ENSG00000116962	0.0125994	0.0284145	398	40
ENSG00000077585	0.00253761	0.00304594	141	23
ENSG00000086619	0.0123345	0.0175646	195	20
ENSG00000186197	0.0566698	0.0149546	75	6
ENSG00000116977	0.00077513	0.000972875	86	14
ENSG00000119285	0.0245575	0.156379	824	29
ENSG00000077522	0.055466	0.0848201	308	21
ENSG00000116984	0.0169955	0.0398121	422	26
ENSG00000198626	0.12759	0.0981756	1805	116
ENSG00000133019	0.105158	0.163997	205	11
ENSG00000155816	0.0825451	0.106063	431	25
ENSG00000180875	0.0342033	0.0283666	66	11
ENSG00000182901	0.127222	0.0979059	213	13
ENSG00000091483	0.0213276	0.059647	147	7
ENSG00000117009	0.00856685	0.0240908	173	17
ENSG00000054277	0.00303885	0.0127721	122	23
ENSG00000203668	0.00451951	0.0178695	300	30
ENSG00000162843	0.00157207	0.0242919	377	31
ENSG00000174371	0.00367407	0.00679874	336	40
ENSG00000197769	0.00184619	0.00305747	49	7
ENSG00000180287	0.0291635	0.0375207	184	16
ENSG00000143702	0.212114	0.119283	32	1
ENSG00000054282	0.00164867	0.0229641	322	34
ENSG00000117020	0.384843	0.252016	191	5
ENSG00000179456	0.479341	0.481567	197	1
ENSG00000173728	0.00060898	0	73	17
ENSG00000035687	0.0761539	0.0502067	176	16
ENSG00000179397	0.00092776	0.0319009	376	30
ENSG00000121644	0.207951	0.0570543	71	5
ENSG00000203667	0.00357395	0.00294342	40	5
ENSG00000153187	0.552064	0.474118	336	4
ENSG00000203666	0.00121372	0	67	12
ENSG00000162849	0.0696715	0.0908311	554	40
ENSG00000185420	0.00194826	0.0166956	155	15
ENSG00000162851	0.0007242	0.00464552	159	17
ENSG00000162852	0.0552586	0.0185023	299	25
ENSG00000143653	0.0038144	0.0319211	138	11
ENSG00000153207	0.092293	0.386184	429	5
ENSG00000197472	0.00110007	0.0107389	128	14
ENSG00000188295	0.00108901	0.0179109	97	13
ENSG00000196418	0.00111044	0.00146242	56	7
ENSG00000162714	0.0769577	0.247304	205	6
ENSG00000162711	0.014695	0.0309429	391	39
ENSG00000177535	0.00687487	0.00564696	73	14
ENSG00000196242	0.0045441	0.00422151	84	14
ENSG00000169224	0.00117026	0.00545842	52	7
ENSG00000177489	0.0332809	0.00942215	96	10
ENSG00000177476	0.0259926	0.0180337	95	9
ENSG00000197437	0.00603369	0.00736773	88	9
ENSG00000169214	0.006965	0.00139317	93	15
ENSG00000221888	0.00460407	0.00646902	91	12
ENSG00000197591	0.030521	0.0180239	94	11
ENSG00000162722	0.00093055	0.000865062	133	25
ENSG00000238243	0.0173144	0.00511169	85	13
ENSG00000196071	0.00673478	0.000795469	96	14
ENSG00000171180	0.00775925	0.00422617	94	10
ENSG00000177212	0.0048768	0	8	3
ENSG00000196944	0.0248919	1	41	0
ENSG00000188558	0.00532392	0.0207733	97	10
ENSG00000184022	0.00425673	0.00345766	106	12
ENSG00000175137	0.069372	0.0379833	129	14
ENSG00000171161	0.00835645	0.00702273	115	25
ENSG00000171163	0.0214755	0.00833497	172	23
ENSG00000185220	0.00277182	0.00480443	230	40
ENSG00000184731	0.0133227	0.000468289	53	10
ENSG00000035115	0.00241567	0.0189796	146	13
ENSG00000143727	0.00251583	0	45	10
ENSG00000189292	0.0170807	0.0716261	23	1
ENSG00000151353	0.00146547	0.00372787	49	6
ENSG00000172554	0.00087912	0.00229099	162	32
ENSG00000115705	0.00071369	0.00882017	263	49
ENSG00000130508	0.0420875	0.0516723	382	34
ENSG00000186487	0.467593	0.603366	401	3
ENSG00000032389	0.0159806	0.0360178	132	15
ENSG00000171853	0.0038814	0.00467788	197	35
ENSG00000182551	0.00090836	0.00368198	63	13
ENSG00000171865	0.00922664	0.00905773	102	16
ENSG00000171863	0.523938	0.262976	40	1
ENSG00000118004	0.0142086	0.0319737	85	7
ENSG00000151360	0.00044459	0.000405818	118	21
ENSG00000214866	0.00220137	1	96	0
ENSG00000176887	0.487142	0.170521	124	6
ENSG00000134326	0.00140028	0.0121352	90	11
ENSG00000134321	0.00081373	0.00482478	146	20
ENSG00000151692	0.0702472	0.137487	116	7
ENSG00000115738	0.152171	1	35	0
ENSG00000134313	0.0670085	0.0647144	660	38
ENSG00000143797	0.0422658	0.043446	226	17
ENSG00000151693	0.0962417	0.0844383	343	23
ENSG00000119185	0.0146301	0.00853554	77	8
ENSG00000119203	0.0787279	0.012389	248	26
ENSG00000134330	0.00078644	0.00781797	95	15
ENSG00000151694	0.114721	0.0369682	319	22
ENSG00000134308	0.262297	0.203431	98	4
ENSG00000115750	0.00801021	0.0302559	286	26
ENSG00000134317	0.0780951	0.0323189	206	20
ENSG00000172059	0.0197281	0.0120974	140	20
ENSG00000205795	0.00472626	0.000626311	16	3
ENSG00000171848	0.0323026	0.162032	101	4
ENSG00000115756	0.0711579	0.0608367	59	6
ENSG00000115758	0.0550351	0.0835735	155	9
ENSG00000115761	0.0201795	0.0463492	306	26
ENSG00000143882	0.00550718	0.0060162	151	22
ENSG00000143870	0.042602	0.0856992	146	8
ENSG00000162975	0.088294	0.160886	139	7
ENSG00000150873	0.00144473	0.000437313	42	13
ENSG00000162976	0.00140734	0.0165686	55	7
ENSG00000134318	0.313331	0.149193	594	22
ENSG00000169016	0.037158	0.0188929	82	9
ENSG00000196208	0.0429778	0.041646	614	66
ENSG00000169006	0.00223344	0.00833168	81	12
ENSG00000134324	0.0101375	0.0187757	307	38
ENSG00000071575	0.189665	0.347048	118	2
ENSG00000162981	0.0446528	0.059713	65	6
ENSG00000151779	0.00465311	0.0100738	965	129
ENSG00000079785	0.0421484	0.170296	280	9
ENSG00000134323	0.234512	0.413215	118	2
ENSG00000197872	0.234702	0.101542	106	7
ENSG00000214842	0.00215879	0.00765495	552	68
ENSG00000163032	0.16483	0.101229	52	5
ENSG00000163029	0.0490763	0.0355299	478	44
ENSG00000178295	0.00143955	0.00558059	407	54
ENSG00000151379	0.0412061	0.110264	57	3
ENSG00000170745	0.0172981	0.0640156	173	13
ENSG00000240857	0.00240127	0.0126019	77	9
ENSG00000185013	0.00169197	0.0104473	197	27
ENSG00000143867	0.355346	0.173281	79	3
ENSG00000183891	0.00106562	0.0108697	70	10
ENSG00000118965	0.0056087	0.00943083	498	57
ENSG00000132031	0.0035597	0.000389659	154	26
ENSG00000068697	0.0111746	0.0449823	83	6
ENSG00000115884	0.0182864	0.0333087	86	9
ENSG00000055917	0.339874	0.0735214	407	32
ENSG00000143878	0.206439	0.0381051	53	6
ENSG00000118960	0.00243861	0.00768456	113	18
ENSG00000143869	0.0266069	0.0539393	66	8
ENSG00000118961	0.00084014	0.00442479	137	22
ENSG00000084674	0.00766657	0.0359142	1757	151
ENSG00000119771	0.0997763	1	203	0
ENSG00000119778	0.187093	0.175704	583	20
ENSG00000173960	0.00181769	0.00406114	109	13
ENSG00000205639	0.00052583	0.00361447	109	21
ENSG00000163026	0.00647185	0.0250237	250	18
ENSG00000119782	0.0279554	0.153334	33	1
ENSG00000115128	0.0589357	0.263321	56	1
ENSG00000115129	0.00083191	0.00118194	110	20
ENSG00000176732	0.00112351	0.0025475	57	5
ENSG00000219626	0.00253977	1	132	0
ENSG00000186453	0.00070125	0.0106219	91	11
ENSG00000198399	0.0406111	0.0355767	726	73
ENSG00000084676	0.325097	0.154674	528	21
ENSG00000184924	0.00228366	0.0136751	52	7
ENSG00000138092	0.00279473	0.00169657	120	19
ENSG00000138031	0.0508199	0.048107	325	33
ENSG00000115137	0.00506223	0.0131488	97	11
ENSG00000084710	0.0939576	1	208	0
ENSG00000115138	0.00234074	0.00939221	87	19
ENSG00000119772	0.0649601	0	315	143
ENSG00000138101	0.0164634	0.0159089	202	29
ENSG00000143970	0.187797	0.279267	526	11
ENSG00000084731	0.102775	0.184607	255	8
ENSG00000084733	0.456655	0.312035	69	1
ENSG00000157833	0.0816942	1	142	0
ENSG00000084754	0.0112075	0.0138033	257	28
ENSG00000138029	0.00736761	0.00595705	133	13
ENSG00000173567	0.00065756	0.00461138	273	45
ENSG00000138018	0.0433973	0.068662	152	12
ENSG00000157856	0.0007447	0.0117317	328	45
ENSG00000115155	0.0100908	0.00743954	597	90
ENSG00000173557	0.0009036	0.000446724	69	15
ENSG00000157884	0.00056275	0.00116615	54	7
ENSG00000171303	0.185098	0.119147	100	8
ENSG00000213699	0.0122477	0.0338451	74	11
ENSG00000115163	0.0822488	0.0899794	37	3
ENSG00000157851	0.115395	0.358335	163	3
ENSG00000084764	0.190445	0.483664	97	1
ENSG00000119777	0.0111763	0.0138177	208	42
ENSG00000084693	0.0162404	0.0439126	249	24
ENSG00000228474	0.0391788	1	8	0
ENSG00000138080	0.0120833	0.0433436	264	27
ENSG00000138030	0.00091073	0.000924461	88	19
ENSG00000138028	0.00242366	0.00262144	70	11
ENSG00000143994	0.00032458	0.000381426	115	26
ENSG00000138073	0.00425625	0.0282147	118	14
ENSG00000186143	0.00380513	0.00270144	104	24
ENSG00000163792	0.00609311	0.0175144	60	7
ENSG00000138074	0.0164132	0.0401689	164	17
ENSG00000138085	0.00136894	0.0310243	68	6
ENSG00000084774	0.0336576	0.0795254	601	39
ENSG00000115194	0.0203746	0.0177242	88	12
ENSG00000163793	0.00141505	0.0233413	79	8
ENSG00000138100	0.00224393	0.00490385	120	17
ENSG00000163794	0.0040654	0.0987644	16	1
ENSG00000115204	0.0045969	0.00885153	60	12
ENSG00000115207	0.108519	0.307782	326	6
ENSG00000115211	0.0310066	0.0344967	179	20
ENSG00000115234	0.0374675	0.0417654	139	13
ENSG00000163795	0.122757	0.0627641	163	12
ENSG00000115241	0.486179	0.0652837	197	9
ENSG00000115216	0.261007	0.213508	190	5
ENSG00000157992	0.00168822	0.0368162	53	5
ENSG00000138002	0.0152794	0.0113652	673	86
ENSG00000115226	0.0828969	0.0542089	59	6
ENSG00000084734	0.00037084	0.00368931	162	29
ENSG00000221843	0.00750408	0.0132433	738	83
ENSG00000243943	0.0885978	0.0559855	239	17
ENSG00000176714	0.0022437	0.00100576	43	11
ENSG00000198522	0.0120681	0.00925114	125	20
ENSG00000119760	0.0147412	0.0541591	139	11
ENSG00000163798	0.00560217	0.00890143	282	36
ENSG00000243147	0.0135394	0.0350723	21	3
ENSG00000171174	0.00045954	0.00102701	98	15
ENSG00000158019	0.0448899	0.037024	156	14
ENSG00000075426	0.263586	0.366861	102	1
ENSG00000163803	0.00029594	0.00139448	419	100
ENSG00000213639	0.521386	0.55508	128	1
ENSG00000163806	0.0956751	0.104481	153	6
ENSG00000171103	0.00063258	0.00135411	207	37
ENSG00000163811	0.109559	0.467515	279	3
ENSG00000189350	0.00063109	0.00685391	253	39
ENSG00000179270	0.00340061	0.00654723	434	71
ENSG00000115295	0.00986846	0.0221734	263	26
ENSG00000171094	0.0211396	0.0371575	494	54
ENSG00000119801	0.224835	0.268599	36	1
ENSG00000213626	0.114382	0.158245	40	2
ENSG00000172954	0.0189255	0.0183086	158	16
ENSG00000162949	0.00033481	0.00598328	219	40
ENSG00000158089	0.00504961	0.0159925	185	26
ENSG00000214711	0.00122497	1	193	0
ENSG00000013016	0.0428694	0.0345266	157	13
ENSG00000158125	0.0013857	0.00701124	391	59
ENSG00000162959	0.243004	0.264212	72	2
ENSG00000162961	0.21718	0.111144	43	2
ENSG00000021574	0.147964	0.0860947	198	14
ENSG00000152683	0.0164848	0.0305397	146	15
ENSG00000091106	0.00637089	0.00595579	377	50
ENSG00000119820	0.0170151	0.0612794	108	8
ENSG00000115760	0.292653	0.227667	1826	44
ENSG00000018699	0.00087737	0.0139562	389	50
ENSG00000049323	0.0588467	0.0571637	650	57
ENSG00000152689	0.0344479	0.0281305	259	25
ENSG00000119812	0.101543	0.0609555	234	17
ENSG00000150938	0.149273	0.13782	401	20
ENSG00000171055	0.005592	0.00332625	110	22
[truncated: 14,961 more rows]

## Sheet: Suppl. Table S9
ensembl_gene_id	gene_name	P_val	poisson_lambda	count	ratio	adjusted_p_values
ENSG00000144285	SCN1A	6.56e-14	0.00602	5	830.516	1.17e-09
ENSG00000132639	SNAP25	9.07e-11	0.000817	3	3674.03	8.07e-07
ENSG00000197283	SYNGAP1	5.5e-06	0.003321	2	602.166	0.032637
ENSG00000141030	COPS3	0.00142	0.001421	1	703.945	1
ENSG00000125944	HNRNPR	0.001486	0.001487	1	672.295	1
ENSG00000118985	ELL2	0.001742	0.001744	1	573.395	1
ENSG00000080845	DLGAP4	0.002122	0.002124	1	470.728	1
ENSG00000135365	PHF21A	0.002238	0.00224	1	446.366	1
ENSG00000108774	RAB5C	0.000708	0.000708	1	1412.52	1
ENSG00000158055	GRHL3	0.00138	0.001381	1	723.919	1
ENSG00000185264	TEX33	0.000855	0.000856	1	1168.41	1
ENSG00000143443	C1orf56	0.00039	0.00039	1	2565.79	1
ENSG00000183454	GRIN2A	0.002898	0.002902	1	344.542	1
ENSG00000160007	ARHGAP35	0.002915	0.002919	1	342.559	1
ENSG00000095787	WAC	0.002969	0.002974	1	336.262	1
ENSG00000064835	POU1F1	0.001111	0.001112	1	899.399	1
ENSG00000111707	SUDS3	0.00114	0.00114	1	876.922	1
ENSG00000170471	RALGAPB	0.003651	0.003658	1	273.379	1
ENSG00000163013	FBXO41	0.002007	0.002009	1	497.873	1
ENSG00000010818	HIVEP2	0.004337	0.004346	1	230.077	1
ENSG00000100448	CTSG	0.000845	0.000845	1	1183.37	1
ENSG00000196876	SCN8A	0.004919	0.004931	1	202.798	1
ENSG00000169220	RGS14	0.001609	0.00161	1	621.144	1
ENSG00000072518	MARK2	0.002643	0.002647	1	377.843	1
ENSG00000164418	GRIK2	0.002793	0.002797	1	357.474	1
ENSG00000166855	CLPX	0.00209	0.002092	1	477.933	1
ENSG00000143845	ETNK2	0.001228	0.001229	1	813.88	1
ENSG00000111859	NEDD9	0.002189	0.002192	1	456.244	1
ENSG00000173575	CHD2	0.006992	0.007016	1	142.526	1
ENSG00000145907	G3BP1	0.002453	0.002456	1	407.128	1
ENSG00000137675	MMP27	0.001173	0.001174	1	851.781	1
ENSG00000161681	SHANK1	0.004525	0.004535	1	220.486	1
ENSG00000155975	VPS37A	0.001587	0.001588	1	629.633	1
ENSG00000172915	NBEA	0.009414	0.009459	1	105.718	1
ENSG00000137509	PRCP	0.001285	0.001285	1	777.95	1
ENSG00000128923	MINDY2	0.001705	0.001706	1	586.167	1
ENSG00000124201	ZNFX1	0.004931	0.004944	1	202.282	1
ENSG00000087253	LPCAT2	0.001607	0.001609	1	621.679	1
ENSG00000136367	ZFHX2	0.003713	0.00372	1	268.829	1
ENSG00000019144	PHLDB1	0.003763	0.00377	1	265.259	1
ENSG00000029363	BCLAF1	0.001645	0.001646	1	607.564	1
ENSG00000159708	LRRC36	0.00176	0.001762	1	567.58	1
ENSG00000115850	LCT	0.004277	0.004286	1	233.326	1
ENSG00000142186	SCYL1	0.002628	0.002632	1	379.965	1
ENSG00000197535	MYO5A	0.007587	0.007616	1	131.306	1
ENSG00000171456	ASXL1	0.002745	0.002749	1	363.748	1
ENSG00000188107	EYS	0.006518	0.006539	1	152.931	1
ENSG00000075275	CELSR1	0.006702	0.006725	1	148.705	1
ENSG00000196712	NF1	0.007967	0.007999	1	125.019	1
ENSG00000198626	RYR2	0.015453	0.015573	1	64.213	1
ENSG00000138002	IFT172	0.006023	0.006042	1	165.52	1
ENSG00000164199	ADGRV1	0.014629	0.014737	1	67.8575	1

[truncated: 11 more sheets: Suppl. Table S10, Suppl. Table S11, Suppl. Tab. S12, Suppl. Tab. S13, Suppl. Tab. S14, Suppl. Tab. S15, Suppl. Tab. S16, Suppl. Tab. S17, Suppl. Tab. S18, Suppl. Tab. S19, Suppl. Tab. S20]
